# Supplementary material for: Genetics of Sputum Gene Expression in Chronic Obstructive Pulmonary Disease
Source: PLoS One. 2011 Sep 16;6(9):e24395. doi: 10.1371/journal.pone.0024395 (PMC3174957; doi:10.1371/journal.pone.0024395)
Supplement: Table S1 — The top cis-expression quantitative trait loci (eQTLs) in sputum samples from 131 ECLIPSE COPD subjects. Single nucleotide polymorphism (SNP)-probe set associations with FDR-adjusted p<0.05 are shown. (XLS) [file pone.0024395.s003.xls]

## Sheet: Sheet1
Supplementary Data
Qiu et al., Genetics of sputum gene expression in chronic obstructive pulmonary disease
Table S1. The top cis-expression quantitative trait loci (eQTLs) in sputum samples from 131 ECLIPSE COPD subjects.
Single nucleotide polymorphism (SNP)-probe set associations with FDR-adjusted p<0.05 are shown.
SNP	Affymetrix probe set	Chrom	Gene	eQTL p-value	FDR-adjusted p-value
rs104664	219629_at	22	FAM118A	5.23938e-42	2.94866e-36
rs4902336	226736_at	14	CHURC1	1.84486e-33	3.46089e-28
rs7143432	226736_at	14	CHURC1	1.84486e-33	3.46089e-28
rs1063355	236203_at	6	HLA-DQA1	2.67776e-30	3.76752e-25
rs1063355	209480_at	6	HLA-DQB1	7.84101e-30	8.82563e-25
rs11249756	217207_s_at	5	BTNL3	5.93465e-29	5.56658e-24
rs1063355	213831_at	6	HLA-DQA1	2.40567e-28	1.93411e-23
rs1951488	226736_at	14	CHURC1	1.66952e-27	1.17448e-22
rs2535238	231236_at	6	ZFP57	6.07399e-27	3.79818e-22
rs10760117	231828_at	9	LOC253039	2.35835e-26	1.32725e-21
rs2059818	232315_at	19	LOC400713	4.44312e-26	2.27321e-21
rs1957425	226736_at	14	CHURC1	1.18577e-25	5.56114e-21
rs4837796	231828_at	9	LOC253039	1.6239e-25	7.03007e-21
rs2747457	231236_at	6	ZFP57	1.04089e-24	4.18429e-20
rs3129763	203290_at	6	HLA-DQA1	5.89456e-24	2.21159e-19
rs4808983	1568720_at	19	ZNF506	3.92339e-22	1.38002e-17
rs602875	203290_at	6	HLA-DQA1	1.02703e-21	3.39998e-17
rs6868418	217207_s_at	5	BTNL3	2.32978e-21	7.28429e-17
rs3742599	226736_at	14	CHURC1	1.02188e-20	2.93342e-16
rs138354	227910_at	22	XPNPEP3	1.04246e-20	2.93342e-16
rs2235338	208450_at	22	LGALS2	1.68905e-20	4.3208e-16
rs2281097	208450_at	22	LGALS2	1.68905e-20	4.3208e-16
rs324126	232315_at	19	LOC400713	2.66933e-20	6.53158e-16
rs3129055	231236_at	6	ZFP57	2.96315e-20	6.67049e-16
rs3129066	231236_at	6	ZFP57	2.96315e-20	6.67049e-16
rs1899025	227548_at	2	ORMDL1	3.73124e-20	7.50501e-16
rs7591929	227548_at	2	ORMDL1	3.73124e-20	7.50501e-16
rs7734561	1569110_x_at	5	LOC728613	3.73392e-20	7.50501e-16
rs3129073	231236_at	6	ZFP57	9.6284e-20	1.81103e-15
rs13160562	214012_at	5	ERAP1	9.65391e-20	1.81103e-15
rs4846085	201155_s_at	1	MFN2	1.13542e-19	2.06128e-15
rs1063355	212999_x_at	6	HLA-DQB1	1.3352e-19	2.34822e-15
rs3765115	215848_at	15	SCAPER	3.61124e-19	5.97752e-15
rs4886493	215848_at	15	SCAPER	3.61124e-19	5.97752e-15
rs1064108	226736_at	14	CHURC1	5.14931e-19	8.2799e-15
rs10915949	202323_s_at	1	ACBD3	9.50394e-19	1.44559e-14
rs9724673	202323_s_at	1	ACBD3	9.50394e-19	1.44559e-14
rs8047645	244734_at	16	MTHFSD	9.97344e-19	1.45105e-14
rs4902336	223210_at	14	CHURC1	1.03133e-18	1.45105e-14
rs7143432	223210_at	14	CHURC1	1.03133e-18	1.45105e-14
rs7313235	1569401_at	12	CLEC12A	1.34578e-18	1.84729e-14
rs4455930	242574_at	9	FKBP15	1.41706e-18	1.89881e-14
rs3740487	230026_at	10	MRPL43	1.49758e-18	1.96004e-14
rs10760117	1555892_s_at	9	LOC253039	1.7209e-18	2.20114e-14
rs7789423	239412_at	7	IRF5	2.55014e-18	3.18931e-14
rs4837796	1555892_s_at	9	LOC253039	2.74674e-18	3.3605e-14
rs9910052	227326_at	17	MXRA7	3.19606e-18	3.82703e-14
rs2863095	230026_at	10	MRPL43	4.08278e-18	4.78695e-14
rs7259059	1561880_a_at	19	SIGLEC16	4.83321e-18	5.55116e-14
rs760462	236988_x_at	21	ITGB2	7.6162e-18	8.5726e-14
rs2161657	227462_at	5	ERAP2	9.22329e-18	9.79387e-14
rs2549782	227462_at	5	ERAP2	9.22329e-18	9.79387e-14
rs2549796	227462_at	5	ERAP2	9.22329e-18	9.79387e-14
rs11120218	205654_at	1	C4BPA	1.38537e-17	1.4284e-13
rs6941212	204545_at	6	PEX6	1.39595e-17	1.4284e-13
rs4337818	217207_s_at	5	BTNL3	1.51737e-17	1.52492e-13
rs9462856	204545_at	6	PEX6	2.04788e-17	2.02197e-13
rs8067500	219260_s_at	17	C17orf81	2.22571e-17	2.15966e-13
rs1064108	223210_at	14	CHURC1	3.82323e-17	3.64689e-13
rs1047881	235126_at	1	LQK1	4.60967e-17	4.1843e-13
rs12756625	235126_at	1	LQK1	4.60967e-17	4.1843e-13
rs2291773	235126_at	1	LQK1	4.60967e-17	4.1843e-13
rs774469	229618_at	8	SNX16	5.92383e-17	5.29183e-13
rs1951488	223210_at	14	CHURC1	6.10642e-17	5.36971e-13
rs2274514	204545_at	6	PEX6	7.07138e-17	6.12258e-13
rs222851	219260_s_at	17	C17orf81	1.0925e-16	9.31585e-13
rs1862609	214012_at	5	ERAP1	1.86057e-16	1.56284e-12
rs10037212	214012_at	5	ERAP1	2.52938e-16	2.09339e-12
rs7313235	231600_at	12	CLEC12B	2.79531e-16	2.27995e-12
rs1874332	239412_at	7	IRF5	4.4187e-16	3.55255e-12
rs2591961	238465_at	5	C5orf35	4.7475e-16	3.76314e-12
rs2187668	203290_at	6	HLA-DQA1	5.00187e-16	3.9097e-12
rs12984158	1561880_a_at	19	SIGLEC16	6.18912e-16	4.75011e-12
rs2161657	235104_at	5	ERAP2	6.41466e-16	4.75011e-12
rs2549782	235104_at	5	ERAP2	6.41466e-16	4.75011e-12
rs2549796	235104_at	5	ERAP2	6.41466e-16	4.75011e-12
rs1062827	222354_at	1	F11R	6.90939e-16	4.86064e-12
rs11807930	222354_at	1	F11R	6.90939e-16	4.86064e-12
rs2297221	222354_at	1	F11R	6.90939e-16	4.86064e-12
rs2481084	222354_at	1	F11R	6.90939e-16	4.86064e-12
rs4886230	214028_x_at	13	TDRD3	7.20642e-16	4.94595e-12
rs9528133	214028_x_at	13	TDRD3	7.20642e-16	4.94595e-12
rs104664	226475_at	22	FAM118A	7.61416e-16	4.9542e-12
rs12176317	209846_s_at	6	BTN3A2	7.65858e-16	4.9542e-12
rs1979	209846_s_at	6	BTN3A2	7.65858e-16	4.9542e-12
rs9379858	209846_s_at	6	BTN3A2	7.65858e-16	4.9542e-12
rs9379859	209846_s_at	6	BTN3A2	7.65858e-16	4.9542e-12
rs2074222	219260_s_at	17	C17orf81	8.66469e-16	5.54134e-12
rs12176317	212613_at	6	BTN3A2	1.01023e-15	6.17986e-12
rs1979	212613_at	6	BTN3A2	1.01023e-15	6.17986e-12
rs9379858	212613_at	6	BTN3A2	1.01023e-15	6.17986e-12
rs9379859	212613_at	6	BTN3A2	1.01023e-15	6.17986e-12
rs1827293	223638_at	1	NBPF3	1.10845e-15	6.70778e-12
rs3213122	209848_s_at	12	SILV	1.20429e-15	7.21017e-12
rs5435	219260_s_at	17	C17orf81	1.52174e-15	9.01492e-12
rs2395943	204545_at	6	PEX6	1.72873e-15	1.01345e-11
rs4144165	226412_at	6	SFRS18	1.98113e-15	1.14944e-11
rs222852	219260_s_at	17	C17orf81	2.37123e-15	1.36173e-11
rs11154839	226412_at	6	SFRS18	3.1222e-15	1.77037e-11
rs8107491	218824_at	19	PNMAL1	3.14573e-15	1.77037e-11
rs2754428	224058_s_at	10	HSD17B7P2	3.35531e-15	1.86963e-11
rs2075783	215890_at	5	GM2A	3.47665e-15	1.91825e-11
rs2141615	240159_at	3	SLC15A2	3.73183e-15	2.00021e-11
rs2257212	240159_at	3	SLC15A2	3.73183e-15	2.00021e-11
rs874742	240159_at	3	SLC15A2	3.73183e-15	2.00021e-11
rs7550536	201155_s_at	1	MFN2	3.83479e-15	2.03601e-11
rs1040404	228619_x_at	1	TIPRL	4.17907e-15	2.17771e-11
rs2235207	228619_x_at	1	TIPRL	4.17907e-15	2.17771e-11
rs4886230	1569069_s_at	13	TDRD3	4.303e-15	2.20152e-11
rs9528133	1569069_s_at	13	TDRD3	4.303e-15	2.20152e-11
rs222837	219260_s_at	17	C17orf81	4.61363e-15	2.33918e-11
rs1957425	223210_at	14	CHURC1	4.77093e-15	2.39734e-11
rs3796716	218340_s_at	4	UBA6	6.38872e-15	3.18185e-11
rs2551949	235931_at	2	FAM119A	6.6161e-15	3.26619e-11
rs9910052	212509_s_at	17	MXRA7	6.96429e-15	3.40818e-11
rs480958	225549_at	11	DDX6	9.17985e-15	4.45371e-11
rs12578560	1569401_at	12	CLEC12A	9.29095e-15	4.46908e-11
rs10203061	200056_s_at	2	C1D	1.01074e-14	4.78011e-11
rs17034884	200056_s_at	2	C1D	1.01074e-14	4.78011e-11
rs4714634	204545_at	6	PEX6	1.06645e-14	5.00153e-11
rs4654748	223638_at	1	NBPF3	1.13511e-14	5.27954e-11
rs2277501	223210_at	14	CHURC1	1.17255e-14	5.40897e-11
rs1205340	235057_at	20	ITCH	1.43343e-14	6.55868e-11
rs1865678	1568734_a_at	2	HS1BP3	1.95126e-14	8.85599e-11
rs1373200	203470_s_at	2	PLEK	1.9962e-14	8.98748e-11
rs3933326	231828_at	9	LOC253039	2.34301e-14	1.04652e-10
rs1976403	223638_at	1	NBPF3	2.40339e-14	1.06504e-10
rs1055636	1557078_at	17	SLFN5	2.55799e-14	1.12469e-10
rs744336	215848_at	15	SCAPER	2.7743e-14	1.2029e-10
rs10985073	231828_at	9	LOC253039	2.78953e-14	1.2029e-10
rs2747430	231236_at	6	ZFP57	2.79999e-14	1.2029e-10
rs4886230	208089_s_at	13	TDRD3	2.89602e-14	1.22544e-10
rs9528133	208089_s_at	13	TDRD3	2.89602e-14	1.22544e-10
rs9892152	208982_at	17	PECAM1	3.2268e-14	1.35523e-10
rs3759681	226736_at	14	CHURC1	3.80603e-14	1.58665e-10
rs914842	231828_at	9	LOC253039	4.35216e-14	1.80098e-10
rs4849179	227474_at	2	LOC654433	4.42061e-14	1.81596e-10
rs7789423	205469_s_at	7	IRF5	5.11304e-14	2.08518e-10
rs7951555	228264_at	11	ACCS	6.10463e-14	2.47166e-10
rs2161657	219759_at	5	ERAP2	6.88421e-14	2.72841e-10
rs2549782	219759_at	5	ERAP2	6.88421e-14	2.72841e-10
rs2549796	219759_at	5	ERAP2	6.88421e-14	2.72841e-10
rs4846085	216205_s_at	1	MFN2	7.69127e-14	3.02695e-10
rs390200	219260_s_at	17	C17orf81	9.01359e-14	3.52273e-10
rs2301740	230274_s_at	17	NUP88	9.09644e-14	3.53059e-10
rs1644395	1559990_at	10	LOC283070	9.78553e-14	3.77204e-10
rs4961193	229843_at	8	FAM82B	9.8962e-14	3.78874e-10
rs590586	206371_at	11	FOLR3	1.02934e-13	3.91418e-10
rs1757063	1559990_at	10	LOC283070	1.24e-13	4.6836e-10
rs2251155	203223_at	17	RABEP1	1.37844e-13	5.13755e-10
rs7212681	203223_at	17	RABEP1	1.37844e-13	5.13755e-10
rs226008	222447_at	16	METTL9	1.54865e-13	5.73394e-10
rs3207090	235126_at	1	LQK1	1.6578e-13	6.09797e-10
rs989128	218164_at	17	SPATA20	1.69229e-13	6.1844e-10
rs252890	238465_at	5	C5orf35	1.77279e-13	6.43678e-10
rs16967494	239307_at	16	MYH11	1.83079e-13	6.60478e-10
rs9275141	209480_at	6	HLA-DQB1	1.88381e-13	6.75276e-10
rs2274514	320_at	6	PEX6	2.11206e-13	7.52305e-10
rs11634019	215848_at	15	SCAPER	2.13042e-13	7.5407e-10
rs3101493	218948_at	6	QRSL1	2.3799e-13	8.37109e-10
rs12578560	231600_at	12	CLEC12B	2.54227e-13	8.88668e-10
rs4792750	239754_at	17	NCRNA00188	3.02863e-13	1.05214e-09
rs1005402	227910_at	22	XPNPEP3	3.14839e-13	1.08704e-09
rs7313235	243106_at	12	CLEC12A	3.45351e-13	1.18512e-09
rs1065018	215890_at	5	GM2A	3.90112e-13	1.32537e-09
rs1065483	230274_s_at	17	NUP88	3.90932e-13	1.32537e-09
rs1124667	220122_at	5	MCTP1	3.95872e-13	1.33216e-09
rs7042042	242961_x_at	9	DDX58	3.97669e-13	1.33216e-09
rs9462856	320_at	6	PEX6	4.21752e-13	1.40448e-09
rs11150805	234972_at	17	ARL16	4.57445e-13	1.51438e-09
rs4849179	228425_at	2	LOC654433	5.16508e-13	1.68927e-09
rs9275141	236203_at	6	HLA-DQA1	5.18406e-13	1.68927e-09
rs4925715	234394_at	1	ZNF124	5.19281e-13	1.68927e-09
rs6941212	320_at	6	PEX6	5.54099e-13	1.79218e-09
rs7313235	231357_at	12	CLEC12B	5.63889e-13	1.81343e-09
rs2294253	228619_x_at	1	TIPRL	5.82527e-13	1.86272e-09
rs1173416	225155_at	6	SNHG5	6.03761e-13	1.91971e-09
rs12001	227893_at	9	C9orf130	6.42033e-13	2.02993e-09
rs4504745	239426_at	9	SLC2A8	6.69734e-13	2.09399e-09
rs4628351	239426_at	9	SLC2A8	6.69734e-13	2.09399e-09
rs1644414	1559990_at	10	LOC283070	6.89446e-13	2.14371e-09
rs441102	218055_s_at	5	WDR41	6.99545e-13	2.16316e-09
rs7199466	244734_at	16	MTHFSD	7.78842e-13	2.3952e-09
rs13292096	239426_at	9	SLC2A8	8.37108e-13	2.5604e-09
rs3813229	235361_at	2	STAMBP	9.05717e-13	2.75527e-09
rs7750365	218948_at	6	QRSL1	1.0155e-12	3.07263e-09
rs701836	230026_at	10	MRPL43	1.03084e-12	3.10237e-09
rs12162703	222597_at	22	SNAP29	1.0688e-12	3.1995e-09
rs1045599	228719_at	17	ZSWIM7	1.09304e-12	3.25477e-09
rs12578560	231357_at	12	CLEC12B	1.10408e-12	3.27032e-09
rs885854	206540_at	2	GLB1L	1.23551e-12	3.64048e-09
rs3759681	223210_at	14	CHURC1	1.58696e-12	4.65168e-09
rs6565620	234972_at	17	ARL16	1.69888e-12	4.93513e-09
rs226005	222447_at	16	METTL9	1.7012e-12	4.93513e-09
rs3806953	215890_at	5	GM2A	1.78657e-12	5.15619e-09
rs226008	217868_s_at	16	METTL9	1.87369e-12	5.38004e-09
rs2431621	1559990_at	10	LOC283070	2.07904e-12	5.93937e-09
rs12578560	243106_at	12	CLEC12A	2.14893e-12	6.10803e-09
rs9595617	202259_s_at	13	N4BP2L2	2.27819e-12	6.41068e-09
rs9595630	202259_s_at	13	N4BP2L2	2.27819e-12	6.41068e-09
rs494459	225549_at	11	DDX6	2.28997e-12	6.41177e-09
rs3121445	218948_at	6	QRSL1	2.53639e-12	7.06656e-09
rs7220464	201123_s_at	17	EIF5A	2.92219e-12	8.10134e-09
rs5017296	229618_at	8	SNX16	3.20601e-12	8.81889e-09
rs1129187	204545_at	6	PEX6	3.21236e-12	8.81889e-09
rs7328733	202259_s_at	13	N4BP2L2	3.59175e-12	9.81257e-09
rs9528136	1569069_s_at	13	TDRD3	3.63003e-12	9.86924e-09
rs918442	1569191_at	19	ZNF826	3.73999e-12	1.01193e-08
rs2273766	219147_s_at	9	C9orf95	3.96966e-12	1.06893e-08
rs581045	225549_at	11	DDX6	4.13214e-12	1.10739e-08
rs2277501	226736_at	14	CHURC1	4.72215e-12	1.25951e-08
rs1013300	242594_at	4	BOD1L	5.58306e-12	1.48211e-08
rs2484355	225155_at	6	SNHG5	5.87976e-12	1.55355e-08
rs3780178	219147_s_at	9	C9orf95	6.10282e-12	1.59425e-08
rs8139591	218650_at	22	DGCR8	6.1188e-12	1.59425e-08
rs9606248	218650_at	22	DGCR8	6.1188e-12	1.59425e-08
rs2808470	205654_at	1	C4BPA	6.82707e-12	1.77059e-08
rs8070859	228719_at	17	ZSWIM7	7.22351e-12	1.86482e-08
rs6498567	239307_at	16	MYH11	8.06139e-12	2.07162e-08
rs8124813	206108_s_at	20	SFRS6	8.69273e-12	2.22371e-08
rs34514	209231_s_at	16	DCTN5	9.03103e-12	2.2998e-08
rs4459734	1554608_at	2	TGOLN2	1.04497e-11	2.64908e-08
rs9275141	213831_at	6	HLA-DQA1	1.08324e-11	2.73378e-08
rs6504340	205453_at	17	HOXB2	1.11735e-11	2.79479e-08
rs9905940	205453_at	17	HOXB2	1.11735e-11	2.79479e-08
rs9908966	1557078_at	17	SLFN5	1.19768e-11	2.97743e-08
rs2114477	1556607_at	15	EHD4	1.20095e-11	2.97743e-08
rs11869450	228719_at	17	ZSWIM7	1.27701e-11	3.13836e-08
rs2302415	228719_at	17	ZSWIM7	1.27701e-11	3.13836e-08
rs11057065	209906_at	12	C3AR1	1.29613e-11	3.16524e-08
rs10845296	1570384_at	12	TAS2R19	1.2992e-11	3.16524e-08
rs4780577	239307_at	16	MYH11	1.30922e-11	3.17591e-08
rs10521101	239307_at	16	MYH11	1.32508e-11	3.20058e-08
rs2287064	200729_s_at	2	ACTR2	1.44694e-11	3.48e-08
rs2114477	1556608_a_at	15	EHD4	1.50889e-11	3.61355e-08
rs28096	214012_at	5	ERAP1	1.61064e-11	3.84087e-08
rs1143684	203814_s_at	6	NQO2	1.82276e-11	4.32839e-08
rs2054365	218948_at	6	QRSL1	1.83624e-11	4.34052e-08
rs226005	217868_s_at	16	METTL9	1.8433e-11	4.34052e-08
rs2638	220122_at	5	MCTP1	2.07871e-11	4.87446e-08
rs2303361	225833_at	7	DAGLB	2.15487e-11	5.03209e-08
rs7581571	219044_at	2	THNSL2	2.19756e-11	5.11056e-08
rs2295281	201155_s_at	1	MFN2	2.33832e-11	5.41554e-08
rs10735234	202554_s_at	1	GSTM3	2.42226e-11	5.58695e-08
rs1143671	240159_at	3	SLC15A2	2.57509e-11	5.91521e-08
rs832540	238465_at	5	C5orf35	2.64774e-11	6.05738e-08
rs832577	238465_at	5	C5orf35	2.66913e-11	6.08158e-08
rs774469	219793_at	8	SNX16	2.82688e-11	6.41504e-08
rs1739591	226606_s_at	20	GTPBP5	2.86363e-11	6.47233e-08
rs1859037	215483_at	7	AKAP9	2.92025e-11	6.54773e-08
rs4729015	215483_at	7	AKAP9	2.92025e-11	6.54773e-08
rs226206	227722_at	5	RPS23	3.12793e-11	6.97746e-08
rs1644394	1559990_at	10	LOC283070	3.13671e-11	6.97746e-08
rs786978	223558_at	9	C9orf80	3.22425e-11	7.14395e-08
rs12145451	202187_s_at	1	PPP2R5A	3.33074e-11	7.35096e-08
rs3742599	223210_at	14	CHURC1	3.39708e-11	7.4681e-08
rs2292487	235214_at	1	C1orf190	3.71987e-11	8.1459e-08
rs2272620	208733_at	8	RAB2A	3.86161e-11	8.4235e-08
rs2395943	320_at	6	PEX6	3.97142e-11	8.62959e-08
rs4654947	223638_at	1	NBPF3	4.08762e-11	8.84793e-08
rs2112450	220122_at	5	MCTP1	4.13252e-11	8.91084e-08
rs4027040	225638_at	1	C1orf31	4.49878e-11	9.66356e-08
rs3748386	221992_at	16	PDXDC2	4.83406e-11	1.03443e-07
rs4793854	205453_at	17	HOXB2	4.94988e-11	1.0552e-07
rs6512130	214686_at	19	ZNF266	5.1906e-11	1.10234e-07
rs2014725	209791_at	1	PADI2	5.30796e-11	1.12303e-07
rs6913350	233124_s_at	6	ECHDC1	5.42199e-11	1.14286e-07
rs4744800	212806_at	9	PRUNE2	5.48639e-11	1.15211e-07
rs12352	228160_at	18	LOC339290	5.51551e-11	1.15392e-07
rs27434	209788_s_at	5	ERAP1	5.66157e-11	1.1801e-07
rs241447	204769_s_at	6	TAP2	5.80016e-11	1.19133e-07
rs241448	204769_s_at	6	TAP2	5.80016e-11	1.19133e-07
rs241452	204769_s_at	6	TAP2	5.80016e-11	1.19133e-07
rs241453	204769_s_at	6	TAP2	5.80016e-11	1.19133e-07
rs1320993	228619_x_at	1	TIPRL	5.96972e-11	1.2217e-07
rs962272	236107_at	17	UBE2Z	6.13282e-11	1.24719e-07
rs4371861	233124_s_at	6	ECHDC1	6.13859e-11	1.24719e-07
rs4574536	208814_at	5	HSPA4	6.36919e-11	1.28939e-07
rs591728	221871_s_at	3	TFG	6.52842e-11	1.31689e-07
rs7340674	240159_at	3	SLC15A2	6.64409e-11	1.33543e-07
rs2654189	219260_s_at	17	C17orf81	6.94833e-11	1.39161e-07
rs10951983	225833_at	7	DAGLB	7.10482e-11	1.41791e-07
rs241440	204769_s_at	6	TAP2	7.18116e-11	1.42808e-07
rs4367292	208814_at	5	HSPA4	7.29619e-11	1.44077e-07
rs4705990	208814_at	5	HSPA4	7.29619e-11	1.44077e-07
rs4671646	200729_s_at	2	ACTR2	7.4229e-11	1.46067e-07
rs3780616	244700_at	9	SEC61B	7.58739e-11	1.48783e-07
rs16940	1553992_s_at	17	NBR2	8.1411e-11	1.58537e-07
rs16942	1553992_s_at	17	NBR2	8.1411e-11	1.58537e-07
rs3997700	1564052_at	6	TREML4	8.42892e-11	1.63013e-07
rs4124010	1564052_at	6	TREML4	8.42892e-11	1.63013e-07
rs3809540	217915_s_at	15	RSL24D1	8.64481e-11	1.66616e-07
rs7220464	201122_x_at	17	EIF5A	8.67483e-11	1.66624e-07
rs9528136	208089_s_at	13	TDRD3	8.75571e-11	1.67605e-07
rs4832163	1554608_at	2	TGOLN2	8.84049e-11	1.68655e-07
rs2862961	1554122_a_at	11	HSD17B12	8.97767e-11	1.70118e-07
rs2862996	1554122_a_at	11	HSD17B12	8.97767e-11	1.70118e-07
rs11079844	236107_at	17	UBE2Z	9.26714e-11	1.75014e-07
rs11247226	220121_at	15	LINS1	9.55925e-11	1.79927e-07
rs2161657	1554273_a_at	5	ERAP2	9.79122e-11	1.82369e-07
rs2549782	1554273_a_at	5	ERAP2	9.79122e-11	1.82369e-07
rs2549796	1554273_a_at	5	ERAP2	9.79122e-11	1.82369e-07
rs9528136	214028_x_at	13	TDRD3	9.8186e-11	1.82369e-07
rs1036113	235361_at	2	STAMBP	9.89341e-11	1.83154e-07
rs13059686	239385_at	3	TFG	9.9672e-11	1.83915e-07
rs3866543	215848_at	15	SCAPER	1.03085e-10	1.89592e-07
rs11623705	226736_at	14	CHURC1	1.0565e-10	1.93676e-07
rs12774134	1562102_at	10	AKR1C1	1.08326e-10	1.97937e-07
rs7808907	239412_at	7	IRF5	1.24067e-10	2.25966e-07
rs7948941	231234_at	11	CTSC	1.28065e-10	2.32495e-07
rs10185660	219044_at	2	THNSL2	1.28561e-10	2.32645e-07
rs12620738	228425_at	2	LOC654433	1.34058e-10	2.41042e-07
rs902695	228425_at	2	LOC654433	1.34058e-10	2.41042e-07
rs1108591	208982_at	17	PECAM1	1.37749e-10	2.4689e-07
rs7180844	220121_at	15	LINS1	1.41856e-10	2.53444e-07
rs4657739	228619_x_at	1	TIPRL	1.43373e-10	2.55343e-07
rs12120009	202187_s_at	1	PPP2R5A	1.48045e-10	2.62831e-07
rs4371861	223088_x_at	6	ECHDC1	1.49572e-10	2.64708e-07
rs1060915	1553992_s_at	17	NBR2	1.59152e-10	2.80779e-07
rs2549778	227462_at	5	ERAP2	1.59996e-10	2.81387e-07
rs11078559	230274_s_at	17	NUP88	1.61835e-10	2.83734e-07
rs13154629	214012_at	5	ERAP1	1.68992e-10	2.95362e-07
rs3750965	242554_at	11	TPCN2	1.77985e-10	3.08477e-07
rs731974	242554_at	11	TPCN2	1.77985e-10	3.08477e-07
rs4074037	220795_s_at	14	BEGAIN	1.7814e-10	3.08477e-07
rs1135676	226412_at	6	SFRS18	1.85607e-10	3.20422e-07
rs1541984	209320_at	2	ADCY3	1.91473e-10	3.29536e-07
rs10772223	1569401_at	12	CLEC12A	1.92964e-10	3.3109e-07
rs7127924	228264_at	11	ACCS	2.04133e-10	3.4919e-07
rs6913350	223088_x_at	6	ECHDC1	2.04953e-10	3.4953e-07
rs613871	1569401_at	12	CLEC12A	2.0601e-10	3.50271e-07
rs9321534	226412_at	6	SFRS18	2.1219e-10	3.5912e-07
rs11581013	212173_at	1	AK2	2.12491e-10	3.5912e-07
rs3739518	212806_at	9	PRUNE2	2.14519e-10	3.61463e-07
rs1129187	320_at	6	PEX6	2.16421e-10	3.6358e-07
rs10914647	212173_at	1	AK2	2.20691e-10	3.68552e-07
rs1564295	212173_at	1	AK2	2.20691e-10	3.68552e-07
rs10483104	222597_at	22	SNAP29	2.41039e-10	4.01342e-07
rs4744800	212805_at	9	PRUNE2	2.44704e-10	4.06243e-07
rs10138506	226736_at	14	CHURC1	2.69762e-10	4.46524e-07
rs11133439	209433_s_at	4	PPAT	2.78692e-10	4.59955e-07
rs6581889	1555745_a_at	12	LYZ	2.91932e-10	4.80397e-07
rs4714432	1564052_at	6	TREML4	3.0163e-10	4.93469e-07
rs6924816	1564052_at	6	TREML4	3.0163e-10	4.93469e-07
rs2871921	219690_at	19	TMEM149	3.03234e-10	4.94655e-07
rs8030981	217915_s_at	15	RSL24D1	3.05777e-10	4.97362e-07
rs6477992	242574_at	9	FKBP15	3.176e-10	5.15104e-07
rs1044474	1560814_a_at	15	C15orf57	3.3236e-10	5.37494e-07
rs4753359	231234_at	11	CTSC	3.43191e-10	5.53419e-07
rs10050860	214012_at	5	ERAP1	3.44697e-10	5.5426e-07
rs13261227	229618_at	8	SNX16	3.52025e-10	5.64431e-07
rs2071472	204769_s_at	6	TAP2	3.59871e-10	5.73742e-07
rs2071474	204769_s_at	6	TAP2	3.59871e-10	5.73742e-07
rs1000940	230274_s_at	17	NUP88	3.61511e-10	5.74728e-07
rs2168029	1555745_a_at	12	LYZ	3.69856e-10	5.84877e-07
rs226205	227722_at	5	RPS23	3.69973e-10	5.84877e-07
rs700361	242829_x_at	13	FBXL3	4.05548e-10	6.37539e-07
rs12742613	228619_x_at	1	TIPRL	4.05551e-10	6.37539e-07
rs10277	220341_s_at	5	C5orf45	4.38722e-10	6.83953e-07
rs1065154	220341_s_at	5	C5orf45	4.38722e-10	6.83953e-07
rs1650893	220341_s_at	5	C5orf45	4.38722e-10	6.83953e-07
rs7216490	201123_s_at	17	EIF5A	4.468e-10	6.94622e-07
rs2076087	208450_at	22	LGALS2	4.56123e-10	7.07163e-07
rs10817451	242574_at	9	FKBP15	4.79811e-10	7.41845e-07
rs6889629	229283_at	5	LOC728613	5.12598e-10	7.90365e-07
rs11247574	219184_x_at	17	TIMM22	5.21377e-10	8.01705e-07
rs940743	208982_at	17	PECAM1	5.34538e-10	8.19703e-07
rs4714634	320_at	6	PEX6	5.50496e-10	8.4188e-07
rs883416	1557078_at	17	SLFN5	5.87702e-10	8.96345e-07
rs390499	212739_s_at	16	NME4	6.16814e-10	9.38202e-07
rs12940942	1557078_at	17	SLFN5	6.30902e-10	9.57045e-07
rs2549778	235104_at	5	ERAP2	6.37701e-10	9.64757e-07
rs1042815	205453_at	17	HOXB2	6.66165e-10	1.00512e-06
rs914249	227421_at	21	C21orf57	6.7507e-10	1.01583e-06
rs3739518	212805_at	9	PRUNE2	6.81943e-10	1.02344e-06
rs615283	221169_s_at	18	HRH4	7.19837e-10	1.07458e-06
rs648171	221169_s_at	18	HRH4	7.19837e-10	1.07458e-06
rs7550536	216205_s_at	1	MFN2	7.87409e-10	1.17234e-06
rs3131888	231236_at	6	ZFP57	7.90261e-10	1.17348e-06
rs10490798	1557165_s_at	3	KLHL18	8.01491e-10	1.18401e-06
rs388389	236332_at	14	DHRS7	8.01563e-10	1.18401e-06
rs3752955	219147_s_at	9	C9orf95	8.22258e-10	1.2114e-06
rs16885	203231_s_at	6	ATXN1	8.26601e-10	1.21462e-06
rs12587583	1554558_at	14	DCAF5	8.41294e-10	1.23299e-06
rs4371861	219974_x_at	6	ECHDC1	9.10288e-10	1.33064e-06
rs1874332	205469_s_at	7	IRF5	9.48467e-10	1.38286e-06
rs324087	232315_at	19	LOC400713	9.55629e-10	1.3897e-06
rs761899	1554558_at	14	DCAF5	9.68317e-10	1.40453e-06
rs677213	221169_s_at	18	HRH4	9.73235e-10	1.40803e-06
rs4247303	1554608_at	2	TGOLN2	1.0218e-09	1.4745e-06
rs2268692	212173_at	1	AK2	1.06966e-09	1.53962e-06
rs6565724	229238_at	17	C17orf97	1.08579e-09	1.55885e-06
rs2516049	236203_at	6	HLA-DQA1	1.11402e-09	1.59126e-06
rs477515	236203_at	6	HLA-DQA1	1.11402e-09	1.59126e-06
rs565280	220341_s_at	5	C5orf45	1.14634e-09	1.63328e-06
rs3814095	204702_s_at	7	NFE2L3	1.15091e-09	1.63564e-06
rs10277	213112_s_at	5	SQSTM1	1.19889e-09	1.68833e-06
rs1065154	213112_s_at	5	SQSTM1	1.19889e-09	1.68833e-06
rs1650893	213112_s_at	5	SQSTM1	1.19889e-09	1.68833e-06
rs8074617	230274_s_at	17	NUP88	1.20115e-09	1.68833e-06
rs16867193	235673_at	2	TAF1B	1.20298e-09	1.68833e-06
rs11894676	219044_at	2	THNSL2	1.23839e-09	1.73371e-06
rs1433062	214686_at	19	ZNF266	1.24749e-09	1.74212e-06
rs881803	239307_at	16	MYH11	1.2621e-09	1.75816e-06
rs4790770	230274_s_at	17	NUP88	1.29919e-09	1.80534e-06
rs1208932	1553224_at	1	LUZP1	1.32827e-09	1.84122e-06
rs2293079	206540_at	2	GLB1L	1.35428e-09	1.87266e-06
rs11131715	218340_s_at	4	UBA6	1.41866e-09	1.94344e-06
rs1548119	218340_s_at	4	UBA6	1.41866e-09	1.94344e-06
rs6825921	218340_s_at	4	UBA6	1.41866e-09	1.94344e-06
rs2057763	204702_s_at	7	NFE2L3	1.42274e-09	1.94344e-06
rs2107348	204702_s_at	7	NFE2L3	1.42274e-09	1.94344e-06
rs3732151	1568734_a_at	2	HS1BP3	1.54445e-09	2.1046e-06
rs7537914	223638_at	1	NBPF3	1.57543e-09	2.14162e-06
rs10411141	214686_at	19	ZNF266	1.61459e-09	2.18431e-06
rs6512121	214686_at	19	ZNF266	1.61459e-09	2.18431e-06
rs4793870	205453_at	17	HOXB2	1.62297e-09	2.19038e-06
rs6760328	209320_at	2	ADCY3	1.69106e-09	2.27681e-06
rs2229302	205453_at	17	HOXB2	1.7162e-09	2.30515e-06
rs10489769	230023_at	1	NSUN4	1.79415e-09	2.40089e-06
rs4711731	204545_at	6	PEX6	1.79601e-09	2.40089e-06
rs704716	226233_at	1	B3GALNT2	1.89957e-09	2.5333e-06
rs12441485	220121_at	15	LINS1	2.00602e-09	2.66895e-06
rs4724800	225833_at	7	DAGLB	2.03136e-09	2.69628e-06
rs10024529	241408_at	4	CRIPAK	2.09491e-09	2.77409e-06
rs2665213	1556607_at	15	EHD4	2.10627e-09	2.78258e-06
rs2234185	204545_at	6	PEX6	2.12891e-09	2.80591e-06
rs10491104	228719_at	17	ZSWIM7	2.17066e-09	2.85425e-06
rs6565624	234972_at	17	ARL16	2.20543e-09	2.89321e-06
rs12711784	220123_at	2	SLC35F5	2.37134e-09	3.07554e-06
rs2418915	220123_at	2	SLC35F5	2.37134e-09	3.07554e-06
rs7587218	220123_at	2	SLC35F5	2.37134e-09	3.07554e-06
rs7600550	220123_at	2	SLC35F5	2.37134e-09	3.07554e-06
rs11630273	1560814_a_at	15	C15orf57	2.37174e-09	3.07554e-06
rs4149370	203814_s_at	6	NQO2	2.39467e-09	3.09813e-06
rs4130791	241408_at	4	CRIPAK	2.43833e-09	3.14738e-06
rs1476698	232637_at	2	SEPT2	2.48247e-09	3.19703e-06
rs3738846	235361_at	2	STAMBP	2.54432e-09	3.2692e-06
rs6760328	209321_s_at	2	ADCY3	2.56198e-09	3.2844e-06
rs803224	1555435_at	5	AFF4	2.62453e-09	3.35694e-06
rs6913350	219974_x_at	6	ECHDC1	2.6477e-09	3.3789e-06
rs565280	213112_s_at	5	SQSTM1	2.70227e-09	3.44073e-06
rs12162703	239084_at	22	SNAP29	2.75696e-09	3.48685e-06
rs6684608	202554_s_at	1	GSTM3	2.78091e-09	3.48685e-06
rs2101269	1567624_at	6	TREML2P	2.78186e-09	3.48685e-06
rs6921835	1567624_at	6	TREML2P	2.78186e-09	3.48685e-06
rs7769759	1567624_at	6	TREML2P	2.78186e-09	3.48685e-06
rs9349180	1567624_at	6	TREML2P	2.78186e-09	3.48685e-06
rs986030	1567624_at	6	TREML2P	2.78186e-09	3.48685e-06
rs745952	1561880_a_at	19	SIGLEC16	2.84044e-09	3.55236e-06
rs12093759	234394_at	1	ZNF124	2.89378e-09	3.61105e-06
rs7216490	201122_x_at	17	EIF5A	2.96748e-09	3.69482e-06
rs1953126	231828_at	9	LOC253039	2.97735e-09	3.69893e-06
rs1044973	1554608_at	2	TGOLN2	3.05417e-09	3.786e-06
rs6826085	214765_s_at	4	NAAA	3.1525e-09	3.89931e-06
rs7575344	200056_s_at	2	C1D	3.16181e-09	3.90225e-06
rs12940942	1553055_a_at	17	SLFN5	3.29324e-09	4.05556e-06
rs4795369	219226_at	17	CRKRS	3.31616e-09	4.07207e-06
rs3822683	209788_s_at	5	ERAP1	3.32112e-09	4.07207e-06
rs243342	223012_at	19	UBXN6	3.35083e-09	4.09958e-06
rs226005	226220_at	16	METTL9	3.38421e-09	4.13143e-06
rs217098	231234_at	11	CTSC	3.43308e-09	4.18202e-06
rs4796715	225044_at	17	NT5C3L	3.47348e-09	4.22209e-06
rs9352	223012_at	19	UBXN6	3.72352e-09	4.51476e-06
rs15513	204221_x_at	12	GLIPR1	3.73832e-09	4.51476e-06
rs3741495	204221_x_at	12	GLIPR1	3.73832e-09	4.51476e-06
rs1541984	209321_s_at	2	ADCY3	3.78713e-09	4.56391e-06
rs226008	226220_at	16	METTL9	3.86919e-09	4.65199e-06
rs4849265	220123_at	2	SLC35F5	3.87675e-09	4.65199e-06
rs7705049	1569110_x_at	5	LOC728613	3.91481e-09	4.68767e-06
rs9917752	214954_at	3	SUSD5	3.94474e-09	4.71348e-06
rs799917	1553992_s_at	17	NBR2	4.16159e-09	4.95222e-06
rs3809539	217915_s_at	15	RSL24D1	4.16214e-09	4.95222e-06
rs744336	216399_s_at	15	SCAPER	4.19002e-09	4.97487e-06
rs562508	235798_at	6	TMEM170B	4.23538e-09	5.01814e-06
rs604524	225315_at	11	MRPL21	4.37375e-09	5.16036e-06
rs629426	225315_at	11	MRPL21	4.37375e-09	5.16036e-06
rs7597157	209320_at	2	ADCY3	4.58117e-09	5.39377e-06
rs4671124	200729_s_at	2	ACTR2	4.5943e-09	5.39794e-06
rs7634881	1553757_at	3	IQCG	4.60395e-09	5.39801e-06
rs12118471	37012_at	1	CAPZB	4.66115e-09	5.44239e-06
rs4912072	37012_at	1	CAPZB	4.66115e-09	5.44239e-06
rs10439493	200056_s_at	2	C1D	4.67376e-09	5.44582e-06
rs10075142	201341_at	5	ENC1	4.70798e-09	5.46307e-06
rs10079609	201341_at	5	ENC1	4.70798e-09	5.46307e-06
rs2272666	201639_s_at	8	CPSF1	4.72778e-09	5.47477e-06
rs2665213	1556608_a_at	15	EHD4	4.81046e-09	5.55111e-06
rs836472	225833_at	7	DAGLB	4.82148e-09	5.55111e-06
rs881375	231828_at	9	LOC253039	4.8233e-09	5.55111e-06
rs4693626	243809_at	4	HELQ	4.84874e-09	5.569e-06
rs3817681	201639_s_at	8	CPSF1	5.01407e-09	5.74716e-06
rs3933326	1555892_s_at	9	LOC253039	5.06659e-09	5.79555e-06
rs10869497	219147_s_at	9	C9orf95	5.08487e-09	5.80466e-06
rs4965818	242146_at	15	SNRPA1	5.34723e-09	6.09181e-06
rs2671822	1557078_at	17	SLFN5	5.37432e-09	6.1103e-06
rs2621373	204769_s_at	6	TAP2	5.41502e-09	6.14416e-06
rs6135061	1559034_at	20	SIRPB2	5.47631e-09	6.2012e-06
rs1110839	228425_at	2	LOC654433	5.61715e-09	6.34792e-06
rs7105085	237666_at	11	XRRA1	5.69407e-09	6.42194e-06
rs11727878	240459_at	4	YTHDC1	5.72965e-09	6.43628e-06
rs7666993	240459_at	4	YTHDC1	5.72965e-09	6.43628e-06
rs2272555	239307_at	16	MYH11	5.87506e-09	6.58647e-06
rs2644548	235126_at	1	LQK1	5.89941e-09	6.59369e-06
rs28129	209788_s_at	5	ERAP1	5.9345e-09	6.59369e-06
rs34753	209788_s_at	5	ERAP1	5.9345e-09	6.59369e-06
rs10157084	230023_at	1	NSUN4	5.95586e-09	6.59369e-06
rs5013330	230023_at	1	NSUN4	5.95586e-09	6.59369e-06
rs7515284	230023_at	1	NSUN4	5.95586e-09	6.59369e-06
rs249869	209231_s_at	16	DCTN5	5.96352e-09	6.59369e-06
rs14541	213765_at	12	MFAP5	6.04168e-09	6.66702e-06
rs927911	208740_at	13	SAP18	6.10646e-09	6.72473e-06
rs896978	242554_at	11	TPCN2	6.11788e-09	6.72473e-06
rs10489769	236247_at	1	NSUN4	6.23602e-09	6.84123e-06
rs7806458	220532_s_at	7	TMEM176B	6.33752e-09	6.93906e-06
rs1143781	239385_at	3	TFG	6.41394e-09	7.00909e-06
rs2839188	227421_at	21	C21orf57	6.44585e-09	7.03031e-06
rs7022554	242961_x_at	9	DDX58	6.57236e-09	7.15443e-06
rs11247574	229100_s_at	17	TIMM22	6.66193e-09	7.23792e-06
rs2725391	230199_at	17	C17orf89	6.68239e-09	7.24617e-06
rs2219893	204769_s_at	6	TAP2	6.78832e-09	7.34689e-06
rs17181201	226412_at	6	SFRS18	6.93158e-09	7.48753e-06
rs883416	1553055_a_at	17	SLFN5	7.04214e-09	7.59238e-06
rs243382	223012_at	19	UBXN6	7.12485e-09	7.66687e-06
rs8112842	214686_at	19	ZNF266	7.23579e-09	7.77139e-06
rs5050	202834_at	1	AGT	7.26644e-09	7.78945e-06
rs6781908	214954_at	3	SUSD5	7.30131e-09	7.81194e-06
rs7254929	218824_at	19	PNMAL1	7.76859e-09	8.29613e-06
rs622082	225315_at	11	MRPL21	7.82503e-09	8.34057e-06
rs12940942	243999_at	17	SLFN5	7.87247e-09	8.37528e-06
rs2839186	227421_at	21	C21orf57	8.34542e-09	8.86169e-06
rs7776082	231236_at	6	ZFP57	8.39536e-09	8.88657e-06
rs6795182	205995_x_at	3	IQCB1	8.41623e-09	8.88657e-06
rs6808500	205995_x_at	3	IQCB1	8.41623e-09	8.88657e-06
rs9538697	1569069_s_at	13	TDRD3	8.60655e-09	9.07052e-06
rs4705232	1553973_a_at	5	SPINK6	8.90096e-09	9.34579e-06
rs7732604	1553973_a_at	5	SPINK6	8.90096e-09	9.34579e-06
rs2072944	1553224_at	1	LUZP1	8.95847e-09	9.38866e-06
rs4839748	226412_at	6	SFRS18	9.06558e-09	9.48326e-06
rs2516049	213831_at	6	HLA-DQA1	9.2068e-09	9.59531e-06
rs477515	213831_at	6	HLA-DQA1	9.2068e-09	9.59531e-06
rs7238524	228160_at	18	LOC339290	9.28864e-09	9.66271e-06
rs4259160	1553973_a_at	5	SPINK6	9.39815e-09	9.74062e-06
rs6881658	1553973_a_at	5	SPINK6	9.39815e-09	9.74062e-06
rs9303318	225044_at	17	NT5C3L	9.56432e-09	9.89462e-06
rs883416	243999_at	17	SLFN5	9.5914e-09	9.90443e-06
rs138352	227910_at	22	XPNPEP3	9.75356e-09	1.00534e-05
rs10474420	201341_at	5	ENC1	9.80562e-09	1.00886e-05
rs7807765	215483_at	7	AKAP9	9.88985e-09	1.01567e-05
rs6599528	201639_s_at	8	CPSF1	9.94681e-09	1.01966e-05
rs749401	227722_at	5	RPS23	1.00692e-08	1.03033e-05
rs17034864	200056_s_at	2	C1D	1.01913e-08	1.04093e-05
rs4149352	203814_s_at	6	NQO2	1.04221e-08	1.06258e-05
rs1033717	228293_at	11	DEPDC7	1.06609e-08	1.08495e-05
rs9538697	208089_s_at	13	TDRD3	1.09407e-08	1.11142e-05
rs14541	213764_s_at	12	MFAP5	1.09626e-08	1.11164e-05
rs7580839	1555439_at	2	GTF3C3	1.17042e-08	1.18471e-05
rs2293963	201639_s_at	8	CPSF1	1.19979e-08	1.21226e-05
rs4808991	1568720_at	19	ZNF506	1.21586e-08	1.22629e-05
rs943558	1564635_a_at	1	FHAD1	1.24681e-08	1.25526e-05
rs13258200	201639_s_at	8	CPSF1	1.2847e-08	1.29109e-05
rs9295957	238997_at	6	PSORS1C3	1.38646e-08	1.39088e-05
rs4869315	227462_at	5	ERAP2	1.43831e-08	1.44033e-05
rs10799505	202272_s_at	1	FBXO28	1.51577e-08	1.51251e-05
rs1826421	202272_s_at	1	FBXO28	1.51577e-08	1.51251e-05
rs2101269	1564052_at	6	TREML4	1.53016e-08	1.51345e-05
rs6921835	1564052_at	6	TREML4	1.53016e-08	1.51345e-05
rs7769759	1564052_at	6	TREML4	1.53016e-08	1.51345e-05
rs9349180	1564052_at	6	TREML4	1.53016e-08	1.51345e-05
rs986030	1564052_at	6	TREML4	1.53016e-08	1.51345e-05
rs291388	226233_at	1	B3GALNT2	1.55123e-08	1.5316e-05
rs2300077	205844_at	6	VNN1	1.56581e-08	1.54329e-05
rs4540637	228619_x_at	1	TIPRL	1.5835e-08	1.558e-05
rs251796	236430_at	16	TMED6	1.62066e-08	1.59177e-05
rs3750965	229250_at	11	TPCN2	1.62766e-08	1.59309e-05
rs731974	229250_at	11	TPCN2	1.62766e-08	1.59309e-05
rs3758041	1557582_at	8	BIN3	1.66844e-08	1.63017e-05
rs7302981	224951_at	12	LASS5	1.70824e-08	1.66328e-05
rs7532	224951_at	12	LASS5	1.70824e-08	1.66328e-05
rs12453108	219794_at	17	VPS53	1.75844e-08	1.70626e-05
rs12951098	219794_at	17	VPS53	1.75844e-08	1.70626e-05
rs12406643	219905_at	1	ERMAP	1.79137e-08	1.73521e-05
rs1063355	211654_x_at	6	HLA-DQB1	1.81672e-08	1.75675e-05
rs2804644	224058_s_at	10	HSD17B7P2	1.84325e-08	1.77934e-05
rs153060	236430_at	16	TMED6	1.86998e-08	1.80205e-05
rs3844080	234394_at	1	ZNF124	1.93378e-08	1.85836e-05
rs1476905	231173_at	12	PYROXD1	1.94492e-08	1.85836e-05
rs2110165	231173_at	12	PYROXD1	1.94492e-08	1.85836e-05
rs2215734	231173_at	12	PYROXD1	1.94492e-08	1.85836e-05
rs3782660	231173_at	12	PYROXD1	1.94492e-08	1.85836e-05
rs934601	1568734_a_at	2	HS1BP3	1.95745e-08	1.86717e-05
rs10488630	212318_at	7	TNPO3	2.02575e-08	1.92905e-05
rs4818230	227194_at	21	FAM3B	2.02984e-08	1.92933e-05
rs1752005	1564635_a_at	1	FHAD1	2.0329e-08	1.92933e-05
rs9528128	1569069_s_at	13	TDRD3	2.11941e-08	2.00511e-05
rs10431506	227678_at	12	XRCC6BP1	2.11988e-08	2.00511e-05
rs1362070	206685_at	6	HCG4	2.12746e-08	2.00891e-05
rs8073077	230199_at	17	C17orf89	2.15148e-08	2.02284e-05
rs10024529	228318_s_at	4	CRIPAK	2.15224e-08	2.02284e-05
rs9891938	228719_at	17	ZSWIM7	2.15301e-08	2.02284e-05
rs7597157	209321_s_at	2	ADCY3	2.18768e-08	2.052e-05
rs1046403	225044_at	17	NT5C3L	2.2175e-08	2.07306e-05
rs1319763	225044_at	17	NT5C3L	2.2175e-08	2.07306e-05
rs2217652	214686_at	19	ZNF266	2.26761e-08	2.11389e-05
rs27042	214012_at	5	ERAP1	2.26869e-08	2.11389e-05
rs33320	238465_at	5	C5orf35	2.32522e-08	2.16298e-05
rs9538697	214028_x_at	13	TDRD3	2.33201e-08	2.16572e-05
rs7973701	212183_at	12	NUDT4	2.34023e-08	2.16977e-05
rs12310416	1552552_s_at	12	CLEC4C	2.38464e-08	2.20731e-05
rs11782284	219269_at	8	HMBOX1	2.43001e-08	2.24561e-05
rs7230037	227978_s_at	18	ZADH2	2.44547e-08	2.25338e-05
rs12460	220121_at	15	LINS1	2.44642e-08	2.25338e-05
rs10934	200962_at	2	RPL31	2.47576e-08	2.27668e-05
rs4808485	226646_at	19	KLF2	2.58685e-08	2.37495e-05
rs7489746	238226_at	13	FAM70B	2.66587e-08	2.44352e-05
rs7411957	230897_at	1	CCDC30	2.70155e-08	2.47219e-05
rs13264187	1557582_at	8	BIN3	2.74836e-08	2.51094e-05
rs1055636	243999_at	17	SLFN5	2.76548e-08	2.52071e-05
rs10460585	203834_s_at	2	TGOLN2	2.76801e-08	2.52071e-05
rs7756087	218948_at	6	QRSL1	2.81443e-08	2.55884e-05
rs909975	205844_at	6	VNN1	2.85481e-08	2.59137e-05
rs2828	226736_at	14	CHURC1	2.86969e-08	2.60069e-05
rs6079325	1559034_at	20	SIRPB2	2.87694e-08	2.60306e-05
rs9528128	208089_s_at	13	TDRD3	2.88201e-08	2.60347e-05
rs6936833	205844_at	6	VNN1	2.88717e-08	2.60394e-05
rs12056725	201639_s_at	8	CPSF1	2.89195e-08	2.60408e-05
rs11671391	208710_s_at	19	AP3D1	2.97097e-08	2.67096e-05
rs12944845	210401_at	17	P2RX1	2.99483e-08	2.68812e-05
rs2286593	227326_at	17	MXRA7	3.00972e-08	2.69718e-05
rs6994245	1556357_s_at	8	ERICH1	3.04755e-08	2.72674e-05
rs3765115	216399_s_at	15	SCAPER	3.07067e-08	2.73873e-05
rs4886493	216399_s_at	15	SCAPER	3.07067e-08	2.73873e-05
rs4435493	228316_at	2	C2orf63	3.0768e-08	2.73985e-05
rs2293963	33132_at	8	CPSF1	3.19674e-08	2.84215e-05
rs254287	1555435_at	5	AFF4	3.20558e-08	2.84552e-05
rs17355027	226521_s_at	4	FAM175A	3.2296e-08	2.86233e-05
rs12550344	219269_at	8	HMBOX1	3.26455e-08	2.88612e-05
rs10112819	229618_at	8	SNX16	3.26671e-08	2.88612e-05
rs9931184	228855_at	16	NUDT7	3.28186e-08	2.89497e-05
rs11724804	226605_at	4	DGKQ	3.44246e-08	3.03188e-05
rs831596	238686_at	11	FBXO3	3.45905e-08	3.04173e-05
rs17818431	218650_at	22	DGCR8	3.48782e-08	3.06224e-05
rs10157084	236247_at	1	NSUN4	3.51671e-08	3.07323e-05
rs5013330	236247_at	1	NSUN4	3.51671e-08	3.07323e-05
rs7515284	236247_at	1	NSUN4	3.51671e-08	3.07323e-05
rs7806458	218345_at	7	TMEM176A	3.5335e-08	3.08311e-05
rs1540923	201155_s_at	1	MFN2	3.63299e-08	3.16501e-05
rs9960	219905_at	1	ERMAP	3.66665e-08	3.1894e-05
rs2262438	205844_at	6	VNN1	3.68994e-08	3.19977e-05
rs2745443	205844_at	6	VNN1	3.68994e-08	3.19977e-05
rs2708389	1570384_at	12	TAS2R19	3.7116e-08	3.2136e-05
rs17807815	233182_x_at	14	ATXN3	3.73232e-08	3.22657e-05
rs4596920	222354_at	1	F11R	3.8383e-08	3.31306e-05
rs1063479	203470_s_at	2	PLEK	3.85002e-08	3.31306e-05
rs1867313	203470_s_at	2	PLEK	3.85002e-08	3.31306e-05
rs757108	239204_at	16	ZNF75A	3.85866e-08	3.31543e-05
rs6509448	1561880_a_at	19	SIGLEC16	3.87827e-08	3.3272e-05
rs10911353	201794_s_at	1	SMG7	3.93735e-08	3.37273e-05
rs12516225	220122_at	5	MCTP1	4.04139e-08	3.4566e-05
rs7830490	213902_at	8	ASAH1	4.06288e-08	3.46906e-05
rs1491823	220214_at	11	ZNF215	4.06829e-08	3.46906e-05
rs153479	33646_g_at	5	GM2A	4.15541e-08	3.53799e-05
rs615283	221170_at	18	HRH4	4.21512e-08	3.578e-05
rs648171	221170_at	18	HRH4	4.21512e-08	3.578e-05
rs3739008	200962_at	2	RPL31	4.23445e-08	3.589e-05
rs1491584	227474_at	2	LOC654433	4.33885e-08	3.67009e-05
rs7431448	213355_at	3	ST3GAL6	4.34317e-08	3.67009e-05
rs12620738	227474_at	2	LOC654433	4.36027e-08	3.67351e-05
rs902695	227474_at	2	LOC654433	4.36027e-08	3.67351e-05
rs10985073	1555892_s_at	9	LOC253039	4.39749e-08	3.69933e-05
rs2071473	204769_s_at	6	TAP2	4.45484e-08	3.74198e-05
rs6060002	232209_x_at	20	HM13	4.50297e-08	3.77677e-05
rs14541	209758_s_at	12	MFAP5	4.57253e-08	3.82941e-05
rs2828	223210_at	14	CHURC1	4.67047e-08	3.90561e-05
rs7824644	213902_at	8	ASAH1	4.69596e-08	3.9211e-05
rs1416764	218597_s_at	10	CISD1	4.7277e-08	3.93593e-05
rs1867571	218597_s_at	10	CISD1	4.7277e-08	3.93593e-05
rs1055636	1553055_a_at	17	SLFN5	4.73493e-08	3.93613e-05
rs10512468	1557078_at	17	SLFN5	4.8728e-08	4.04476e-05
rs6927188	204545_at	6	PEX6	4.89079e-08	4.05372e-05
rs10435864	242574_at	9	FKBP15	4.8982e-08	4.05389e-05
rs10934586	235244_at	3	CCDC58	4.96168e-08	4.09582e-05
rs6675934	201155_s_at	1	MFN2	4.96343e-08	4.09582e-05
rs3758832	231234_at	11	CTSC	5.04876e-08	4.16014e-05
rs1007602	214174_s_at	5	PDLIM4	5.05894e-08	4.16244e-05
rs2549778	219759_at	5	ERAP2	5.13794e-08	4.22127e-05
rs183049	1569940_at	19	SLC6A16	5.16915e-08	4.24071e-05
rs1001896	215725_at	22	DGCR11	5.2411e-08	4.28724e-05
rs2800969	215725_at	22	DGCR11	5.2411e-08	4.28724e-05
rs2234185	320_at	6	PEX6	5.26918e-08	4.30396e-05
rs3797900	223535_at	5	NUDT12	5.42268e-08	4.42204e-05
rs832582	238465_at	5	C5orf35	5.42945e-08	4.42204e-05
rs13258200	33132_at	8	CPSF1	5.44193e-08	4.42416e-05
rs153479	215891_s_at	5	GM2A	5.44778e-08	4.42416e-05
rs6060002	224615_x_at	20	HM13	5.59302e-08	4.53556e-05
rs738027	231173_at	12	PYROXD1	5.6379e-08	4.56295e-05
rs6766694	205995_x_at	3	IQCB1	5.64301e-08	4.56295e-05
rs2072443	236348_at	7	TMEM176B	5.69343e-08	4.59712e-05
rs12609260	218824_at	19	PNMAL1	5.70711e-08	4.60156e-05
rs1474868	201155_s_at	1	MFN2	5.73108e-08	4.61427e-05
rs3812475	219299_at	8	TRMT12	5.7718e-08	4.64042e-05
rs103294	206881_s_at	19	LILRA3	5.90992e-08	4.74468e-05
rs8054138	244734_at	16	MTHFSD	6.13315e-08	4.91689e-05
rs2287367	209593_s_at	9	TOR1B	6.32423e-08	5.06286e-05
rs1597097	1556209_at	12	CLEC2B	6.42631e-08	5.13728e-05
rs1644391	1559990_at	10	LOC283070	6.50433e-08	5.19227e-05
rs1556519	222354_at	1	F11R	6.72217e-08	5.35857e-05
rs11136092	1557582_at	8	BIN3	6.74071e-08	5.36575e-05
rs2237686	209095_at	7	DLD	6.87712e-08	5.4666e-05
rs3752648	231173_at	12	PYROXD1	6.91701e-08	5.48313e-05
rs10988749	244700_at	9	SEC61B	6.9174e-08	5.48313e-05
rs2268812	37012_at	1	CAPZB	6.99086e-08	5.53357e-05
rs8079215	224489_at	17	KIAA1267	7.00275e-08	5.53519e-05
rs1491584	228425_at	2	LOC654433	7.03225e-08	5.55072e-05
rs7233885	202845_s_at	18	RALBP1	7.08748e-08	5.57969e-05
rs11083046	219317_at	18	POLI	7.0987e-08	5.57969e-05
rs3730783	219317_at	18	POLI	7.0987e-08	5.57969e-05
rs3817681	33132_at	8	CPSF1	7.11509e-08	5.58477e-05
rs2708058	230708_at	12	PRICKLE1	7.33698e-08	5.75091e-05
rs13410305	205343_at	2	SULT1C2	7.37237e-08	5.7626e-05
rs4149423	205343_at	2	SULT1C2	7.37237e-08	5.7626e-05
rs10122	227678_at	12	XRCC6BP1	7.48402e-08	5.84176e-05
rs717064	232209_x_at	20	HM13	7.51174e-08	5.85528e-05
rs677213	221170_at	18	HRH4	7.57036e-08	5.89281e-05
rs9528128	214028_x_at	13	TDRD3	7.61661e-08	5.92062e-05
rs4499035	225549_at	11	DDX6	7.63171e-08	5.92418e-05
rs1132845	227978_s_at	18	ZADH2	7.66152e-08	5.93913e-05
rs3780697	209593_s_at	9	TOR1B	7.69199e-08	5.95454e-05
rs8447	206540_at	2	GLB1L	7.78209e-08	6.01601e-05
rs2662959	223401_at	17	C17orf48	7.90655e-08	6.10385e-05
rs1628955	229497_at	15	ANKDD1A	7.94183e-08	6.12269e-05
rs3813230	235361_at	2	STAMBP	8.01159e-08	6.16503e-05
rs8111389	1569191_at	19	ZNF826	8.01867e-08	6.16503e-05
rs9357152	210747_at	6	HLA-DQB1	8.07518e-08	6.20001e-05
rs2071469	204769_s_at	6	TAP2	8.30423e-08	6.36718e-05
rs10116248	209593_s_at	9	TOR1B	8.36021e-08	6.40138e-05
rs12915366	206533_at	15	CHRNA5	8.42615e-08	6.44258e-05
rs4732890	219269_at	8	HMBOX1	8.4369e-08	6.44258e-05
rs589448	1555745_a_at	12	LYZ	8.49898e-08	6.48118e-05
rs167437	236332_at	14	DHRS7	8.68945e-08	6.61747e-05
rs3812471	219299_at	8	TRMT12	8.76643e-08	6.66612e-05
rs1047154	226606_s_at	20	GTPBP5	8.80071e-08	6.66612e-05
rs1047156	226606_s_at	20	GTPBP5	8.80071e-08	6.66612e-05
rs1047164	226606_s_at	20	GTPBP5	8.80071e-08	6.66612e-05
rs6542759	205342_s_at	2	SULT1C2	8.91771e-08	6.73661e-05
rs921656	205342_s_at	2	SULT1C2	8.91771e-08	6.73661e-05
rs6877393	220122_at	5	MCTP1	9.03294e-08	6.81451e-05
rs1044370	224951_at	12	LASS5	9.10369e-08	6.85869e-05
rs4455930	76897_s_at	9	FKBP15	9.11652e-08	6.85917e-05
rs10864002	235126_at	1	LQK1	9.16266e-08	6.88468e-05
rs2366812	228890_at	2	ATOH8	9.42283e-08	7.07073e-05
rs3804345	218948_at	6	QRSL1	9.44135e-08	7.07519e-05
rs6690037	208209_s_at	1	C4BPB	9.49025e-08	7.10238e-05
rs7105085	230557_at	11	XRRA1	9.52041e-08	7.11549e-05
rs2294757	205844_at	6	VNN1	9.54219e-08	7.12231e-05
rs10799505	1555971_s_at	1	FBXO28	9.56936e-08	7.12369e-05
rs1826421	1555971_s_at	1	FBXO28	9.56936e-08	7.12369e-05
rs10138506	223210_at	14	CHURC1	9.65992e-08	7.18161e-05
rs12415091	229694_at	10	BRWD2	9.69701e-08	7.19967e-05
rs12751502	37012_at	1	CAPZB	9.77034e-08	7.24456e-05
rs1982756	1567624_at	6	TREML2P	9.89722e-08	7.32546e-05
rs9381042	1567624_at	6	TREML2P	9.90548e-08	7.32546e-05
rs3814726	237666_at	11	XRRA1	9.94511e-08	7.34512e-05
rs597985	239754_at	17	NCRNA00188	1.01837e-07	7.51145e-05
rs588062	235798_at	6	TMEM170B	1.02339e-07	7.53863e-05
rs11199604	229694_at	10	BRWD2	1.02632e-07	7.5503e-05
rs2272666	33132_at	8	CPSF1	1.05246e-07	7.73255e-05
rs10112857	213902_at	8	ASAH1	1.05671e-07	7.7536e-05
rs1209334	220067_at	15	SPTBN5	1.07396e-07	7.86994e-05
rs659555	1569940_at	19	SLC6A16	1.09066e-07	7.97129e-05
rs7607987	213403_at	2	MFSD9	1.09287e-07	7.97129e-05
rs1074886	214791_at	2	SP140L	1.09321e-07	7.97129e-05
rs2272663	201639_s_at	8	CPSF1	1.09346e-07	7.97129e-05
rs5017296	219793_at	8	SNX16	1.09995e-07	8.00821e-05
rs7299249	227678_at	12	XRCC6BP1	1.10422e-07	8.02373e-05
rs162904	214174_s_at	5	PDLIM4	1.10493e-07	8.02373e-05
rs2075511	239307_at	16	MYH11	1.11059e-07	8.05444e-05
rs190081	239204_at	16	ZNF75A	1.12038e-07	8.11501e-05
rs10223369	203814_s_at	6	NQO2	1.12412e-07	8.13162e-05
rs432449	220122_at	5	MCTP1	1.13303e-07	8.17989e-05
rs9897045	227326_at	17	MXRA7	1.1337e-07	8.17989e-05
rs1894406	204769_s_at	6	TAP2	1.15266e-07	8.30608e-05
rs1219663	202323_s_at	1	ACBD3	1.18268e-07	8.51149e-05
rs12120863	223434_at	1	GBP3	1.20829e-07	8.6847e-05
rs896978	229250_at	11	TPCN2	1.21974e-07	8.75576e-05
rs7957621	1556209_at	12	CLEC2B	1.24622e-07	8.93444e-05
rs12609225	208710_s_at	19	AP3D1	1.26881e-07	9.08489e-05
rs306575	220122_at	5	MCTP1	1.27144e-07	9.09215e-05
rs7230037	227977_at	18	ZADH2	1.28403e-07	9.17047e-05
rs10493825	212976_at	1	LRRC8B	1.29112e-07	9.20945e-05
rs573905	225549_at	11	DDX6	1.32164e-07	9.40835e-05
rs12624640	235057_at	20	ITCH	1.32235e-07	9.40835e-05
rs4869315	235104_at	5	ERAP2	1.3271e-07	9.43027e-05
rs1628955	237316_at	15	ANKDD1A	1.34298e-07	9.52269e-05
rs10483104	239084_at	22	SNAP29	1.34456e-07	9.52269e-05
rs1757069	1559990_at	10	LOC283070	1.34519e-07	9.52269e-05
rs2069502	213861_s_at	12	FAM119B	1.34788e-07	9.52269e-05
rs441810	227194_at	21	FAM3B	1.34857e-07	9.52269e-05
rs717064	224615_x_at	20	HM13	1.38094e-07	9.73622e-05
rs9900150	219318_x_at	17	MED31	1.38227e-07	9.73622e-05
rs11778693	1557582_at	8	BIN3	1.38463e-07	9.74066e-05
rs11807	202554_s_at	1	GSTM3	1.38707e-07	9.74562e-05
rs7111999	242554_at	11	TPCN2	1.40145e-07	9.83438e-05
rs6623	215725_at	22	DGCR11	1.41922e-07	9.94666e-05
rs10792269	229510_at	11	MS4A14	1.43411e-07	0.000100386
rs6864196	201341_at	5	ENC1	1.46391e-07	0.000102237
rs6542759	205343_at	2	SULT1C2	1.46608e-07	0.000102237
rs921656	205343_at	2	SULT1C2	1.46608e-07	0.000102237
rs1985077	1553757_at	3	IQCG	1.46783e-07	0.000102237
rs589458	239799_at	9	C9orf130	1.47963e-07	0.000102931
rs8092448	228160_at	18	LOC339290	1.4817e-07	0.000102949
rs10772223	231600_at	12	CLEC12B	1.48502e-07	0.000103052
rs4965320	220121_at	15	LINS1	1.49554e-07	0.000103654
rs2268175	226160_at	1	H6PD	1.49942e-07	0.000103795
rs4130791	228318_s_at	4	CRIPAK	1.53145e-07	0.000105882
rs4128468	219299_at	8	TRMT12	1.56401e-07	0.000108001
rs12102173	242146_at	15	SNRPA1	1.56839e-07	0.00010817
rs2428190	232233_at	6	SLC22A16	1.57426e-07	0.000108442
rs2281914	208740_at	13	SAP18	1.61456e-07	0.000111082
rs10488630	239412_at	7	IRF5	1.63089e-07	0.000112069
rs15980	1559990_at	10	LOC283070	1.6382e-07	0.000112434
rs1033717	233472_at	11	TCP11L1	1.64728e-07	0.000112834
rs7527165	225638_at	1	C1orf31	1.64804e-07	0.000112834
rs542700	1569401_at	12	CLEC12A	1.6524e-07	0.000112858
rs581949	1569401_at	12	CLEC12A	1.6524e-07	0.000112858
rs6088466	235057_at	20	ITCH	1.6613e-07	0.000113328
rs2292117	206533_at	15	CHRNA5	1.66644e-07	0.000113542
rs3127657	218948_at	6	QRSL1	1.67914e-07	0.000114268
rs2856997	204769_s_at	6	TAP2	1.69104e-07	0.000114939
rs13254	212200_at	12	ANKLE2	1.70078e-07	0.000115462
rs732950	226160_at	1	H6PD	1.74506e-07	0.000118251
rs1882099	241408_at	4	CRIPAK	1.74607e-07	0.000118251
rs6135060	1559034_at	20	SIRPB2	1.78656e-07	0.000120847
rs1383541	1557078_at	17	SLFN5	1.81408e-07	0.000122562
rs11636944	212730_at	15	SYNM	1.81826e-07	0.000122697
rs11783920	229577_at	8	AGPAT6	1.84874e-07	0.000124604
rs9908966	1553055_a_at	17	SLFN5	1.87848e-07	0.000126457
rs4122189	238997_at	6	PSORS1C3	1.88717e-07	0.000126891
rs1050162	239307_at	16	MYH11	1.89807e-07	0.000127471
rs10826176	203177_x_at	10	TFAM	1.9188e-07	0.00012871
rs4742781	227893_at	9	C9orf130	1.92812e-07	0.000129181
rs149078	214012_at	5	ERAP1	1.9537e-07	0.000130739
rs8079215	224490_s_at	17	KIAA1267	1.95834e-07	0.000130894
rs11955373	220122_at	5	MCTP1	1.99168e-07	0.000132964
rs7948941	225646_at	11	CTSC	1.99975e-07	0.000133345
rs27772	214012_at	5	ERAP1	2.01041e-07	0.000133809
rs388483	202787_s_at	3	MAPKAPK3	2.01147e-07	0.000133809
rs761308	37012_at	1	CAPZB	2.03133e-07	0.000134882
rs11667640	225418_at	19	PVRL2	2.03337e-07	0.000134882
rs12118471	201949_x_at	1	CAPZB	2.03718e-07	0.000134882
rs4912072	201949_x_at	1	CAPZB	2.03718e-07	0.000134882
rs12567728	235126_at	1	LQK1	2.05097e-07	0.000135253
rs1874420	235126_at	1	LQK1	2.05097e-07	0.000135253
rs3768548	235126_at	1	LQK1	2.05097e-07	0.000135253
rs13501	204769_s_at	6	TAP2	2.05239e-07	0.000135253
rs6599528	33132_at	8	CPSF1	2.06647e-07	0.000136021
rs2428190	232232_s_at	6	SLC22A16	2.08866e-07	0.000137321
rs1523519	240159_at	3	SLC15A2	2.09749e-07	0.000137741
rs2303361	225832_s_at	7	DAGLB	2.13364e-07	0.000139952
rs8030025	237145_at	15	EIF2AK4	2.15117e-07	0.000140937
rs7725095	220122_at	5	MCTP1	2.15399e-07	0.000140958
rs914842	1555892_s_at	9	LOC253039	2.16146e-07	0.000141283
rs1360064	227893_at	9	C9orf130	2.20175e-07	0.000143749
rs12649108	240459_at	4	YTHDC1	2.21599e-07	0.000144511
rs1039322	242112_at	5	LSM11	2.23971e-07	0.000145552
rs11738432	242112_at	5	LSM11	2.23971e-07	0.000145552
rs7713308	242112_at	5	LSM11	2.23971e-07	0.000145552
rs6699315	202322_s_at	1	GGPS1	2.30717e-07	0.000149763
rs648743	217127_at	1	CTH	2.34232e-07	0.00015187
rs744336	209741_x_at	15	SCAPER	2.35365e-07	0.000152394
rs2961542	1569401_at	12	CLEC12A	2.36124e-07	0.000152394
rs479624	1569401_at	12	CLEC12A	2.36124e-07	0.000152394
rs526157	1569401_at	12	CLEC12A	2.36124e-07	0.000152394
rs1033717	226793_at	11	LOC283267	2.37423e-07	0.000153057
rs367035	204981_at	11	SLC22A18	2.41568e-07	0.000155551
rs1610649	206685_at	6	HCG4	2.43983e-07	0.000156926
rs10897054	229510_at	11	MS4A14	2.49538e-07	0.000160091
rs2540317	213403_at	2	MFSD9	2.49756e-07	0.000160091
rs955915	213403_at	2	MFSD9	2.49756e-07	0.000160091
rs2300077	1558549_s_at	6	VNN1	2.5203e-07	0.000161364
rs4869315	219759_at	5	ERAP2	2.52863e-07	0.000161714
rs9526450	217843_s_at	13	MED4	2.5414e-07	0.000162346
rs7705207	229283_at	5	LOC728613	2.55019e-07	0.000162722
rs1383541	1553055_a_at	17	SLFN5	2.59032e-07	0.000165096
rs7607987	213393_at	2	MFSD9	2.62699e-07	0.000167188
rs7195386	223802_s_at	16	RBBP6	2.63037e-07	0.000167188
rs738809	203815_at	22	GSTT1	2.63206e-07	0.000167188
rs17780009	232315_at	19	LOC400713	2.69425e-07	0.000170946
rs2647050	209480_at	6	HLA-DQB1	2.74404e-07	0.000173508
rs2856718	209480_at	6	HLA-DQB1	2.74404e-07	0.000173508
rs3814095	236471_at	7	NFE2L3	2.74535e-07	0.000173508
rs2045582	212976_at	1	LRRC8B	2.74696e-07	0.000173508
rs1022116	219269_at	8	HMBOX1	2.81575e-07	0.000177653
rs2871921	226700_at	19	U2AF1L4	2.84658e-07	0.000179397
rs4412566	212173_at	1	AK2	2.87626e-07	0.000181065
rs220380	239204_at	16	ZNF75A	2.93642e-07	0.000184646
rs526347	212805_at	9	PRUNE2	2.97932e-07	0.000187134
rs909975	1558549_s_at	6	VNN1	3.0116e-07	0.000188884
rs7088870	202865_at	10	DNAJB12	3.0139e-07	0.000188884
rs241437	208428_at	6	TAP2	3.03572e-07	0.00019004
rs1110839	227474_at	2	LOC654433	3.10024e-07	0.000193864
rs2180529	223666_at	20	SNX5	3.11072e-07	0.000194236
rs2253676	1567624_at	6	TREML2P	3.1131e-07	0.000194236
rs7249714	218624_s_at	19	MGC2752	3.12838e-07	0.000194965
rs425348	232549_at	21	RBM11	3.1317e-07	0.000194965
rs4267943	202960_s_at	6	MUT	3.13605e-07	0.00019502
rs2072304	208710_s_at	19	AP3D1	3.15094e-07	0.000195729
rs1885298	203814_s_at	6	NQO2	3.18085e-07	0.00019737
rs1005858	242554_at	11	TPCN2	3.1882e-07	0.00019758
rs10075142	201340_s_at	5	ENC1	3.19478e-07	0.00019758
rs10079609	201340_s_at	5	ENC1	3.19478e-07	0.00019758
rs2070203	1558044_s_at	16	EXOSC6	3.23851e-07	0.000200065
rs2462907	235521_at	7	HOXA3	3.27391e-07	0.00020203
rs260113	212730_at	15	SYNM	3.28824e-07	0.000202692
rs6471969	224996_at	8	ASPH	3.29581e-07	0.000202936
rs10877011	213861_s_at	12	FAM119B	3.30842e-07	0.00020349
rs6936833	1558549_s_at	6	VNN1	3.33409e-07	0.000204845
rs17659864	215890_at	5	GM2A	3.36015e-07	0.000206222
rs12345187	239799_at	9	C9orf130	3.38332e-07	0.000207417
rs2286593	212509_s_at	17	MXRA7	3.39398e-07	0.000207844
rs2295281	216205_s_at	1	MFN2	3.4097e-07	0.00020858
rs7234960	218827_s_at	18	CEP192	3.42576e-07	0.000209335
rs2366812	1558706_a_at	2	ATOH8	3.45278e-07	0.000210757
rs7227801	202845_s_at	18	RALBP1	3.51973e-07	0.000214611
rs1469684	215890_at	5	GM2A	3.56993e-07	0.000217436
rs10819641	244700_at	9	SEC61B	3.57833e-07	0.000217712
rs7248808	1568720_at	19	ZNF506	3.59605e-07	0.000218554
rs1132845	227977_at	18	ZADH2	3.60435e-07	0.000218822
rs2296327	223210_at	14	CHURC1	3.707e-07	0.000224811
rs4598195	209095_at	7	DLD	3.73632e-07	0.000226346
rs7911	223434_at	1	GBP3	3.74215e-07	0.000226455
rs849556	1555468_at	2	NRP2	3.77425e-07	0.000228153
rs17533090	236203_at	6	HLA-DQA1	3.88797e-07	0.000234774
rs6734610	228425_at	2	LOC654433	3.90674e-07	0.000235653
rs3823219	203260_at	6	HDDC2	3.9109e-07	0.000235653
rs4321843	233124_s_at	6	ECHDC1	3.9405e-07	0.000237183
rs6017090	206108_s_at	20	SFRS6	3.98482e-07	0.000239595
rs337365	239627_at	5	TMED9	4.00624e-07	0.000240625
rs226201	227722_at	5	RPS23	4.02844e-07	0.000241701
rs7249876	1554445_at	19	ZNF85	4.06895e-07	0.000243871
rs3786669	1561880_a_at	19	SIGLEC16	4.1303e-07	0.000247285
rs2462907	214639_s_at	7	HOXA1	4.15827e-07	0.000248695
rs3790112	202203_s_at	16	AMFR	4.17218e-07	0.000249262
rs4980898	224521_s_at	12	CCDC77	4.27739e-07	0.000255277
rs300262	201341_at	5	ENC1	4.29273e-07	0.000255921
rs2857106	204769_s_at	6	TAP2	4.29786e-07	0.000255956
rs6132012	223666_at	20	SNX5	4.30974e-07	0.000256391
rs11228985	224792_at	11	TNKS1BP1	4.32461e-07	0.000256733
rs4938861	224792_at	11	TNKS1BP1	4.32461e-07	0.000256733
rs2560878	232315_at	19	LOC400713	4.38251e-07	0.000259897
rs2246012	206177_s_at	6	ARG1	4.41279e-07	0.000261417
rs7619193	56919_at	3	WDR48	4.45624e-07	0.000263713
rs4798315	228160_at	18	LOC339290	4.49488e-07	0.000265721
rs10460585	1554608_at	2	TGOLN2	4.5211e-07	0.00026699
rs10896050	231194_at	11	SNX32	4.53798e-07	0.00026745
rs717064	1558561_at	20	HM13	4.53839e-07	0.00026745
rs486557	1564635_a_at	1	FHAD1	4.5785e-07	0.000268969
rs493970	1564635_a_at	1	FHAD1	4.5785e-07	0.000268969
rs537476	1564635_a_at	1	FHAD1	4.5785e-07	0.000268969
rs6542759	211470_s_at	2	SULT1C2	4.59606e-07	0.000269438
rs921656	211470_s_at	2	SULT1C2	4.59606e-07	0.000269438
rs12310416	1555687_a_at	12	CLEC4C	4.66038e-07	0.000272924
rs10024529	233893_s_at	4	KIAA1530	4.66775e-07	0.000273072
rs2526858	215175_at	14	PCNX	4.69641e-07	0.000273908
rs2810114	215175_at	14	PCNX	4.69641e-07	0.000273908
rs11634019	216399_s_at	15	SCAPER	4.69666e-07	0.000273908
rs2540317	213393_at	2	MFSD9	4.71409e-07	0.000274188
rs955915	213393_at	2	MFSD9	4.71409e-07	0.000274188
rs2851391	212816_s_at	21	CBS	4.71708e-07	0.000274188
rs999551	224645_at	10	EIF4EBP2	4.72093e-07	0.000274188
rs10934779	239647_at	3	CHST13	4.73232e-07	0.000274566
rs7792246	244508_at	7	SEPT7	4.74765e-07	0.000275172
rs4902647	211965_at	14	ZFP36L1	4.76663e-07	0.000275987
rs11631423	215848_at	15	SCAPER	4.78669e-07	0.000276433
rs9462853	204545_at	6	PEX6	4.79372e-07	0.000276433
rs2786691	223608_at	1	EFCAB2	4.79397e-07	0.000276433
rs672008	223608_at	1	EFCAB2	4.79397e-07	0.000276433
rs2296793	209593_s_at	9	TOR1B	4.84273e-07	0.000278918
rs6135095	1559034_at	20	SIRPB2	4.85349e-07	0.000278918
rs13501	208428_at	6	TAP2	4.85399e-07	0.000278918
rs7257916	231561_s_at	19	APOC2	4.8569e-07	0.000278918
rs4359651	219044_at	2	THNSL2	4.89918e-07	0.00028106
rs10896379	225315_at	11	MRPL21	4.91012e-07	0.0002814
rs715162	236430_at	16	TMED6	4.96497e-07	0.000284254
rs1472788	228160_at	18	LOC339290	4.9708e-07	0.000284299
rs1141264	225638_at	1	C1orf31	5.04774e-07	0.000288406
rs9263823	220635_at	6	PSORS1C2	5.08346e-07	0.000290153
rs6490643	208740_at	13	SAP18	5.10219e-07	0.000290927
rs1021282	223608_at	1	EFCAB2	5.15586e-07	0.000292979
rs11590498	223608_at	1	EFCAB2	5.15586e-07	0.000292979
rs651773	223608_at	1	EFCAB2	5.15586e-07	0.000292979
rs2279913	230199_at	17	C17orf89	5.159e-07	0.000292979
rs1757075	1559990_at	10	LOC283070	5.17428e-07	0.00029355
rs3863641	230023_at	1	NSUN4	5.18697e-07	0.000293974
rs2756072	1556950_s_at	6	SERPINB6	5.21919e-07	0.000295502
rs243372	223012_at	19	UBXN6	5.29209e-07	0.000299329
rs309004	1568971_at	14	C14orf135	5.32792e-07	0.000301053
rs2245133	206177_s_at	6	ARG1	5.34015e-07	0.000301441
rs6505776	218827_s_at	18	CEP192	5.41331e-07	0.000304959
rs8088313	218827_s_at	18	CEP192	5.41331e-07	0.000304959
rs10401904	221645_s_at	19	ZNF83	5.4208e-07	0.000305075
rs12056725	33132_at	8	CPSF1	5.52139e-07	0.000310426
rs6697508	205176_s_at	1	ITGB3BP	5.55164e-07	0.000311816
rs10474420	201340_s_at	5	ENC1	5.56671e-07	0.00031235
rs2262438	1558549_s_at	6	VNN1	5.58147e-07	0.000312555
rs2745443	1558549_s_at	6	VNN1	5.58147e-07	0.000312555
rs1054611	231357_at	12	CLEC12B	5.59053e-07	0.000312751
rs6030899	206108_s_at	20	SFRS6	5.61386e-07	0.000313744
rs5000634	209480_at	6	HLA-DQB1	5.6314e-07	0.000314413
rs2268812	201949_x_at	1	CAPZB	5.68245e-07	0.000316948
rs4242434	1557582_at	8	BIN3	5.69451e-07	0.000317307
rs7007207	203011_at	8	IMPA1	5.72638e-07	0.000318695
rs162907	214174_s_at	5	PDLIM4	5.73332e-07	0.000318695
rs648743	206085_s_at	1	CTH	5.73641e-07	0.000318695
rs2057763	236471_at	7	NFE2L3	5.75197e-07	0.000318925
rs2107348	236471_at	7	NFE2L3	5.75197e-07	0.000318925
rs2040352	223580_at	12	SPSB2	5.75994e-07	0.000318925
rs1542136	203470_s_at	2	PLEK	5.76323e-07	0.000318925
rs1494813	1559003_a_at	1	LOC126661	5.77878e-07	0.000319158
rs2356559	1559003_a_at	1	LOC126661	5.77878e-07	0.000319158
rs10878964	1555745_a_at	12	LYZ	5.81781e-07	0.000320999
rs6927188	320_at	6	PEX6	5.83796e-07	0.000321795
rs489126	225549_at	11	DDX6	5.87139e-07	0.000323321
rs2071277	205247_at	6	NOTCH4	5.8993e-07	0.00032454
rs1857821	214765_s_at	4	NAAA	5.91194e-07	0.000324919
rs10492969	228657_at	1	KIF1B	5.95553e-07	0.000326323
rs946504	228657_at	1	KIF1B	5.95553e-07	0.000326323
rs1021282	211200_s_at	1	EFCAB2	5.9665e-07	0.000326323
rs11590498	211200_s_at	1	EFCAB2	5.9665e-07	0.000326323
rs651773	211200_s_at	1	EFCAB2	5.9665e-07	0.000326323
rs7111203	233472_at	11	TCP11L1	5.99949e-07	0.000327809
rs7525871	222734_at	1	WARS2	6.02205e-07	0.000328723
rs10513484	239426_at	9	SLC2A8	6.03544e-07	0.000329113
rs6685734	1558612_a_at	1	ATP1A4	6.04089e-07	0.000329113
rs268866	200729_s_at	2	ACTR2	6.07254e-07	0.000330517
rs2568532	243815_at	15	PGBD4	6.13489e-07	0.000333588
rs4982912	235221_at	14	CBLN3	6.19911e-07	0.000336755
rs4753359	225646_at	11	CTSC	6.22563e-07	0.000337869
rs11057065	203734_at	12	FOXJ2	6.27625e-07	0.000340288
rs2765529	222734_at	1	WARS2	6.33733e-07	0.000342939
rs2794311	222734_at	1	WARS2	6.33733e-07	0.000342939
rs6457374	211911_x_at	6	HLA-B	6.34391e-07	0.000342965
rs2101269	1557446_x_at	6	TREML3	6.41921e-07	0.000345377
rs6921835	1557446_x_at	6	TREML3	6.41921e-07	0.000345377
rs7769759	1557446_x_at	6	TREML3	6.41921e-07	0.000345377
rs9349180	1557446_x_at	6	TREML3	6.41921e-07	0.000345377
rs986030	1557446_x_at	6	TREML3	6.41921e-07	0.000345377
rs5000634	210747_at	6	HLA-DQB1	6.43465e-07	0.000345878
rs1060242	227113_at	8	ADHFE1	6.46364e-07	0.000347104
rs2126852	212743_at	4	RCHY1	6.54064e-07	0.000350904
rs394657	205247_at	6	NOTCH4	6.73505e-07	0.00036099
rs4150116	222068_s_at	16	LRRC50	6.77951e-07	0.000362683
rs4150119	222068_s_at	16	LRRC50	6.77951e-07	0.000362683
rs6565548	230199_at	17	C17orf89	6.81468e-07	0.000364027
rs4321843	223088_x_at	6	ECHDC1	6.81757e-07	0.000364027
rs10161146	229596_at	12	AMDHD1	6.84948e-07	0.000365384
rs9924012	228855_at	16	NUDT7	7.01585e-07	0.000373904
rs3760474	210401_at	17	P2RX1	7.10227e-07	0.000378152
rs11883614	235848_x_at	2	ATL2	7.12377e-07	0.000378938
rs7127111	233472_at	11	TCP11L1	7.17286e-07	0.000381189
rs241440	208428_at	6	TAP2	7.2511e-07	0.000384724
rs2241921	229510_at	11	MS4A14	7.25657e-07	0.000384724
rs2514666	221266_s_at	8	TM7SF4	7.25989e-07	0.000384724
rs13292096	214138_at	9	ZNF79	7.28339e-07	0.000385606
rs9415064	202865_at	10	DNAJB12	7.32316e-07	0.000387348
rs1470453	208982_at	17	PECAM1	7.36144e-07	0.000389007
rs2241975	228425_at	2	LOC654433	7.42664e-07	0.000392084
rs411149	232549_at	21	RBM11	7.50991e-07	0.000396109
rs3758832	225646_at	11	CTSC	7.5687e-07	0.000398836
rs2291067	219690_at	19	TMEM149	7.58302e-07	0.000399216
rs257653	1552783_at	19	ZNF417	7.61039e-07	0.000400283
rs3830068	234972_at	17	ARL16	7.62358e-07	0.000400602
rs11894455	235848_x_at	2	ATL2	7.65425e-07	0.000401839
rs2292869	219044_at	2	THNSL2	7.66745e-07	0.000401965
rs8108626	1552783_at	19	ZNF417	7.67094e-07	0.000401965
rs6540308	244734_at	16	MTHFSD	7.67822e-07	0.000401973
rs765617	204429_s_at	1	SLC2A5	7.78599e-07	0.000407236
rs11107052	222466_s_at	12	MRPL42	7.79328e-07	0.000407239
rs1346268	218933_at	15	SPATA5L1	7.83042e-07	0.000408799
rs10951983	225832_s_at	7	DAGLB	7.85335e-07	0.000409617
rs2863244	228425_at	2	LOC654433	7.86063e-07	0.000409617
rs26507	209788_s_at	5	ERAP1	8.12514e-07	0.000423008
rs12981037	1552783_at	19	ZNF417	8.13932e-07	0.000423355
rs10173702	213393_at	2	MFSD9	8.20213e-07	0.000426228
rs4666439	1568734_a_at	2	HS1BP3	8.22002e-07	0.000426764
rs629126	227978_s_at	18	ZADH2	8.37406e-07	0.000434361
rs1465788	211965_at	14	ZFP36L1	8.65723e-07	0.000448635
rs257664	1552783_at	19	ZNF417	8.67936e-07	0.000449368
rs3866543	216399_s_at	15	SCAPER	8.70163e-07	0.000449798
rs2429552	220267_at	17	KRT24	8.70366e-07	0.000449798
rs2318095	203260_at	6	HDDC2	8.7922e-07	0.000453541
rs6928347	203260_at	6	HDDC2	8.7922e-07	0.000453541
rs11635005	1553799_at	15	C15orf33	8.91515e-07	0.000459463
rs13023145	218231_at	2	NAGK	8.99495e-07	0.000463151
rs2786691	211200_s_at	1	EFCAB2	9.0219e-07	0.00046369
rs672008	211200_s_at	1	EFCAB2	9.0219e-07	0.00046369
rs4711731	320_at	6	PEX6	9.08043e-07	0.000466273
rs4590083	1555834_at	4	UCHL1	9.11615e-07	0.00046768
rs1376250	1570384_at	12	TAS2R19	9.13305e-07	0.00046812
rs425348	233371_at	21	ABCC13	9.15736e-07	0.000468939
rs2016693	209791_at	1	PADI2	9.19949e-07	0.000470377
rs13410305	205342_s_at	2	SULT1C2	9.2105e-07	0.000470377
rs4149423	205342_s_at	2	SULT1C2	9.2105e-07	0.000470377
rs2273629	235221_at	14	CBLN3	9.24501e-07	0.000471711
rs2839178	227421_at	21	C21orf57	9.25535e-07	0.000471811
rs6795182	211707_s_at	3	IQCB1	9.33811e-07	0.000475169
rs6808500	211707_s_at	3	IQCB1	9.33811e-07	0.000475169
rs1051992	213010_at	11	PRKCDBP	9.42352e-07	0.000478894
rs3087822	218643_s_at	2	CRIPT	9.44249e-07	0.000478894
rs2254437	214138_at	9	ZNF79	9.45387e-07	0.000478894
rs4504745	214138_at	9	ZNF79	9.45387e-07	0.000478894
rs4628351	214138_at	9	ZNF79	9.45387e-07	0.000478894
rs17129748	218322_s_at	10	ACSL5	9.46845e-07	0.000479201
rs622614	214450_at	11	CTSW	9.61012e-07	0.000485935
rs10786344	216913_s_at	10	RRP12	9.65491e-07	0.000487761
rs2289642	228743_at	17	TXNDC17	9.71838e-07	0.000490527
rs11990408	224996_at	8	ASPH	9.76245e-07	0.00049231
rs4075583	210987_x_at	15	TPM1	9.86879e-07	0.00049686
rs571294	1564356_at	19	ZNF568	9.87033e-07	0.00049686
rs9900150	228743_at	17	TXNDC17	1.00306e-06	0.000504478
rs2462961	220267_at	17	KRT24	1.00815e-06	0.000506586
rs10772420	1570384_at	12	TAS2R19	1.01924e-06	0.000510788
rs2900554	1570384_at	12	TAS2R19	1.01924e-06	0.000510788
rs4763602	1570384_at	12	TAS2R19	1.01924e-06	0.000510788
rs2864700	230468_s_at	1	C1orf56	1.02768e-06	0.000514181
rs11718115	1569882_at	3	NCRNA00119	1.02784e-06	0.000514181
rs3790113	202203_s_at	16	AMFR	1.03366e-06	0.000516632
rs1887546	202554_s_at	1	GSTM3	1.03983e-06	0.000518797
rs2274536	202554_s_at	1	GSTM3	1.03983e-06	0.000518797
rs234783	212816_s_at	21	CBS	1.04532e-06	0.000520257
rs241447	208428_at	6	TAP2	1.04738e-06	0.000520257
rs241448	208428_at	6	TAP2	1.04738e-06	0.000520257
rs241452	208428_at	6	TAP2	1.04738e-06	0.000520257
rs241453	208428_at	6	TAP2	1.04738e-06	0.000520257
rs3743756	228855_at	16	NUDT7	1.05173e-06	0.00052196
rs4762	202834_at	1	AGT	1.06559e-06	0.000528369
rs10882904	216913_s_at	10	RRP12	1.06857e-06	0.000529152
rs703842	213861_s_at	12	FAM119B	1.06912e-06	0.000529152
rs11195940	218322_s_at	10	ACSL5	1.06999e-06	0.000529152
rs11667640	232078_at	19	PVRL2	1.07274e-06	0.00053005
rs3782683	209906_at	12	C3AR1	1.09099e-06	0.000538594
rs7628719	217734_s_at	3	WDR6	1.10321e-06	0.000543876
rs17515291	213902_at	8	ASAH1	1.1038e-06	0.000543876
rs2296327	226736_at	14	CHURC1	1.10459e-06	0.000543876
rs4798315	215283_at	18	LOC339290	1.11286e-06	0.000547468
rs7524958	200975_at	1	PPT1	1.11948e-06	0.000550243
rs7431448	213335_s_at	3	ST3GAL6	1.12585e-06	0.000552562
rs3765115	209741_x_at	15	SCAPER	1.12732e-06	0.000552562
rs4886493	209741_x_at	15	SCAPER	1.12732e-06	0.000552562
rs511040	212805_at	9	PRUNE2	1.12812e-06	0.000552562
rs410852	206881_s_at	19	LILRA3	1.13023e-06	0.000552633
rs6826085	227135_at	4	NAAA	1.13023e-06	0.000552633
rs11203932	213902_at	8	ASAH1	1.13234e-06	0.000553184
rs2136187	214174_s_at	5	PDLIM4	1.13408e-06	0.000553554
rs2549779	227462_at	5	ERAP2	1.14829e-06	0.000560002
rs9462853	320_at	6	PEX6	1.14935e-06	0.000560035
rs2292184	230199_at	17	C17orf89	1.15465e-06	0.000561105
rs7219316	230199_at	17	C17orf89	1.15465e-06	0.000561105
rs1443242	229510_at	11	MS4A14	1.15537e-06	0.000561105
rs7078987	224645_at	10	EIF4EBP2	1.15624e-06	0.000561105
rs659555	219820_at	19	SLC6A16	1.15653e-06	0.000561105
rs218662	228743_at	17	TXNDC17	1.16152e-06	0.000563041
rs3173833	220532_s_at	7	TMEM176B	1.166e-06	0.000564725
rs1346268	222163_s_at	15	SPATA5L1	1.17784e-06	0.000569966
rs719654	204769_s_at	6	TAP2	1.19e-06	0.000575359
rs4712981	209846_s_at	6	BTN3A2	1.19458e-06	0.00057609
rs6933583	209846_s_at	6	BTN3A2	1.19458e-06	0.00057609
rs9379870	209846_s_at	6	BTN3A2	1.19458e-06	0.00057609
rs9543956	240030_at	13	COMMD6	1.1964e-06	0.000576469
rs1383541	243999_at	17	SLFN5	1.19777e-06	0.000576638
rs1007602	214175_x_at	5	PDLIM4	1.20343e-06	0.000578866
rs7808907	205469_s_at	7	IRF5	1.20601e-06	0.000579602
rs6598448	242146_at	15	SNRPA1	1.20702e-06	0.000579602
rs10096475	219269_at	8	HMBOX1	1.21741e-06	0.000584002
rs1373200	203471_s_at	2	PLEK	1.21825e-06	0.000584002
rs7349405	228316_at	2	C2orf63	1.22969e-06	0.000588831
rs10885346	218322_s_at	10	ACSL5	1.23042e-06	0.000588831
rs1540923	216205_s_at	1	MFN2	1.23208e-06	0.000588848
rs4774750	217915_s_at	15	RSL24D1	1.23255e-06	0.000588848
rs1052571	203984_s_at	1	CASP9	1.23764e-06	0.000589778
rs2042370	203984_s_at	1	CASP9	1.23764e-06	0.000589778
rs4646018	203984_s_at	1	CASP9	1.23764e-06	0.000589778
rs2024414	213403_at	2	MFSD9	1.2521e-06	0.000596163
rs1048442	216913_s_at	10	RRP12	1.25742e-06	0.000598191
rs6703580	1564635_a_at	1	FHAD1	1.26057e-06	0.000599182
rs1633021	206685_at	6	HCG4	1.26597e-06	0.000601242
rs568617	214450_at	11	CTSW	1.28969e-06	0.000611989
rs4728142	205469_s_at	7	IRF5	1.29158e-06	0.00061237
rs6458690	202960_s_at	6	MUT	1.29509e-06	0.000613518
rs849555	1555468_at	2	NRP2	1.29656e-06	0.000613697
rs11610942	231173_at	12	PYROXD1	1.29934e-06	0.0006145
rs1474868	216205_s_at	1	MFN2	1.30522e-06	0.000616759
rs2277028	215890_at	5	GM2A	1.30755e-06	0.000617342
rs6582398	230708_at	12	PRICKLE1	1.31279e-06	0.000619295
rs10841832	231173_at	12	PYROXD1	1.33441e-06	0.000628967
rs11176056	219206_x_at	12	TMBIM4	1.33729e-06	0.000629799
rs775900	221690_s_at	19	NLRP2	1.33868e-06	0.000629928
rs1062748	214364_at	2	MTERFD2	1.365e-06	0.000641774
rs167437	1568971_at	14	C14orf135	1.3664e-06	0.000641896
rs411149	233371_at	21	ABCC13	1.37683e-06	0.000645124
rs2010481	1570384_at	12	TAS2R19	1.37687e-06	0.000645124
rs2101269	1557444_at	6	TREML3	1.38465e-06	0.000645124
rs6921835	1557444_at	6	TREML3	1.38465e-06	0.000645124
rs7769759	1557444_at	6	TREML3	1.38465e-06	0.000645124
rs9349180	1557444_at	6	TREML3	1.38465e-06	0.000645124
rs986030	1557444_at	6	TREML3	1.38465e-06	0.000645124
rs752774	225857_s_at	20	LOC388796	1.38473e-06	0.000645124
rs752775	225857_s_at	20	LOC388796	1.38473e-06	0.000645124
rs788344	225857_s_at	20	LOC388796	1.38473e-06	0.000645124
rs10072318	201643_x_at	5	KDM3B	1.38921e-06	0.000646142
rs10073922	201643_x_at	5	KDM3B	1.38921e-06	0.000646142
rs2991966	1559003_a_at	1	LOC126661	1.39168e-06	0.000646753
rs393152	1568987_at	17	MGC57346	1.40713e-06	0.000653394
rs2279366	220281_at	15	SLC12A1	1.40833e-06	0.000653394
rs3934969	242574_at	9	FKBP15	1.40945e-06	0.000653394
rs608418	231600_at	12	CLEC12B	1.4127e-06	0.000654363
rs11832772	230708_at	12	PRICKLE1	1.41863e-06	0.000656213
rs6604026	216044_x_at	1	FAM69A	1.41903e-06	0.000656213
rs11755487	215558_at	6	UBR2	1.46726e-06	0.000677962
rs2297988	216913_s_at	10	RRP12	1.48935e-06	0.000687037
rs954149	216913_s_at	10	RRP12	1.48935e-06	0.000687037
rs2478545	202834_at	1	AGT	1.49861e-06	0.000690742
rs2280024	201620_at	16	MBTPS1	1.5e-06	0.000690818
rs12162703	218327_s_at	22	SNAP29	1.50211e-06	0.000691225
rs13001442	1554608_at	2	TGOLN2	1.50392e-06	0.000691492
rs2035820	242594_at	4	BOD1L	1.50825e-06	0.000692919
rs997820	231173_at	12	PYROXD1	1.5156e-06	0.000695724
rs7743193	1556950_s_at	6	SERPINB6	1.52009e-06	0.000697219
rs7025992	209593_s_at	9	TOR1B	1.56788e-06	0.000718552
rs2326106	203814_s_at	6	NQO2	1.5805e-06	0.000723594
rs4111077	208740_at	13	SAP18	1.58145e-06	0.000723594
rs11783920	224776_at	8	AGPAT6	1.58771e-06	0.000725865
rs9378352	203814_s_at	6	NQO2	1.59853e-06	0.000729951
rs2291687	1553691_at	1	B3GALNT2	1.60024e-06	0.000729951
rs7606251	224364_s_at	2	PPIL3	1.60053e-06	0.000729951
rs2660346	229500_at	4	SLC30A9	1.61041e-06	0.00073323
rs1969260	1554608_at	2	TGOLN2	1.61096e-06	0.00073323
rs7247411	211064_at	19	ZNF493	1.61358e-06	0.00073323
rs8103325	211064_at	19	ZNF493	1.61358e-06	0.00073323
rs9314603	1556357_s_at	8	ERICH1	1.61424e-06	0.00073323
rs13292096	216486_x_at	9	ZNF79	1.61927e-06	0.000734923
rs7127229	233472_at	11	TCP11L1	1.63344e-06	0.000739954
rs1018933	209576_at	7	GNAI1	1.63405e-06	0.000739954
rs2501968	219294_at	6	CENPQ	1.6343e-06	0.000739954
rs1862710	203984_s_at	1	CASP9	1.64572e-06	0.000743949
rs5995463	208450_at	22	LGALS2	1.64577e-06	0.000743949
rs10826176	203176_s_at	10	TFAM	1.65481e-06	0.000746906
rs832573	238465_at	5	C5orf35	1.65496e-06	0.000746906
rs1533509	1555468_at	2	NRP2	1.66217e-06	0.000748151
rs7758512	242557_at	6	NCRNA00171	1.66425e-06	0.000748151
rs1578986	238686_at	11	FBXO3	1.6657e-06	0.000748151
rs704703	238686_at	11	FBXO3	1.6657e-06	0.000748151
rs831594	238686_at	11	FBXO3	1.6657e-06	0.000748151
rs953871	238686_at	11	FBXO3	1.6657e-06	0.000748151
rs224804	227722_at	5	RPS23	1.67348e-06	0.000751013
rs3819309	233132_at	22	LOC96610	1.67474e-06	0.000751013
rs12523848	203260_at	6	HDDC2	1.68358e-06	0.000754376
rs3760627	231561_s_at	19	APOC2	1.69836e-06	0.000760308
rs2230590	201967_at	3	RBM6	1.69952e-06	0.000760308
rs12738964	216044_x_at	1	FAM69A	1.70611e-06	0.000762648
rs2360610	240806_at	3	RPL15	1.71989e-06	0.0007682
rs3768991	200962_at	2	RPL31	1.723e-06	0.00076898
rs8106959	219690_at	19	TMEM149	1.73606e-06	0.000774194
rs4639966	225549_at	11	DDX6	1.74473e-06	0.000777442
rs1737031	206685_at	6	HCG4	1.74715e-06	0.000777908
rs448733	206313_at	6	HLA-DOA	1.75085e-06	0.000778939
rs542700	231600_at	12	CLEC12B	1.77079e-06	0.000786564
rs581949	231600_at	12	CLEC12B	1.77079e-06	0.000786564
rs11623705	223210_at	14	CHURC1	1.77292e-06	0.000786888
rs161370	204925_at	17	CTNS	1.79468e-06	0.000795921
rs10081701	242574_at	9	FKBP15	1.79889e-06	0.00079716
rs2147471	208759_at	1	NCSTN	1.80353e-06	0.00079796
rs3789042	208759_at	1	NCSTN	1.80353e-06	0.00079796
rs8076916	210401_at	17	P2RX1	1.82586e-06	0.000807205
rs12751502	201949_x_at	1	CAPZB	1.8335e-06	0.000809946
rs162904	214175_x_at	5	PDLIM4	1.84059e-06	0.000812439
rs1064005	233472_at	11	TCP11L1	1.85804e-06	0.000818855
rs3818229	233472_at	11	TCP11L1	1.85804e-06	0.000818855
rs177614	236332_at	14	DHRS7	1.86234e-06	0.000819712
rs2301137	223580_at	12	SPSB2	1.86435e-06	0.000819712
rs710415	223580_at	12	SPSB2	1.86435e-06	0.000819712
rs2254437	216486_x_at	9	ZNF79	1.88204e-06	0.000825555
rs4504745	216486_x_at	9	ZNF79	1.88204e-06	0.000825555
rs4628351	216486_x_at	9	ZNF79	1.88204e-06	0.000825555
rs2071002	203814_s_at	6	NQO2	1.89261e-06	0.000829544
rs380011	233371_at	21	ABCC13	1.96413e-06	0.000860222
rs1619379	206685_at	6	HCG4	1.97036e-06	0.000862279
rs2050632	211200_s_at	1	EFCAB2	1.97325e-06	0.000862877
rs1109434	228160_at	18	LOC339290	1.98252e-06	0.000866256
rs12684417	242574_at	9	FKBP15	1.99039e-06	0.000869019
rs12707217	220949_s_at	7	C7orf49	2.00326e-06	0.000873734
rs604524	243746_at	11	IGHMBP2	2.00632e-06	0.000873734
rs629426	243746_at	11	IGHMBP2	2.00632e-06	0.000873734
rs3869068	242557_at	6	NCRNA00171	2.0105e-06	0.000873734
rs9261129	242557_at	6	NCRNA00171	2.0105e-06	0.000873734
rs9261174	242557_at	6	NCRNA00171	2.0105e-06	0.000873734
rs12460	231976_at	15	LINS1	2.0155e-06	0.00087523
rs10916370	202272_s_at	1	FBXO28	2.03256e-06	0.000880599
rs1891740	202272_s_at	1	FBXO28	2.03256e-06	0.000880599
rs2008340	202272_s_at	1	FBXO28	2.03256e-06	0.000880599
rs2253669	214138_at	9	ZNF79	2.03887e-06	0.000882652
rs2078024	1553799_at	15	C15orf33	2.04614e-06	0.000884986
rs10174380	203470_s_at	2	PLEK	2.04898e-06	0.000884986
rs17530191	203470_s_at	2	PLEK	2.04898e-06	0.000884986
rs673547	225549_at	11	DDX6	2.06693e-06	0.000892058
rs1043641	202323_s_at	1	ACBD3	2.07135e-06	0.000893278
rs702689	238465_at	5	C5orf35	2.0897e-06	0.000899989
rs2330555	235816_s_at	22	RGL4	2.09118e-06	0.000899989
rs3767857	234394_at	1	ZNF124	2.09318e-06	0.000899989
rs10037212	210385_s_at	5	ERAP1	2.09331e-06	0.000899989
rs218662	219318_x_at	17	MED31	2.11336e-06	0.000907916
rs9904113	210401_at	17	P2RX1	2.11976e-06	0.000909973
rs2272663	33132_at	8	CPSF1	2.1297e-06	0.000913542
rs12792781	224792_at	11	TNKS1BP1	2.13306e-06	0.000914285
rs1632948	206685_at	6	HCG4	2.13879e-06	0.000916046
rs13160562	210385_s_at	5	ERAP1	2.16613e-06	0.000927051
rs2120181	229510_at	11	MS4A14	2.17478e-06	0.000930042
rs2294757	1558549_s_at	6	VNN1	2.1817e-06	0.000932294
rs2501976	202960_s_at	6	MUT	2.19309e-06	0.00093574
rs2501979	202960_s_at	6	MUT	2.19309e-06	0.00093574
rs10248649	209576_at	7	GNAI1	2.2105e-06	0.000942454
rs1132845	234977_at	18	ZADH2	2.22382e-06	0.000947416
rs2050632	223608_at	1	EFCAB2	2.22638e-06	0.000947745
rs13150967	235435_at	4	AASDH	2.22964e-06	0.000947745
rs3796544	235435_at	4	AASDH	2.22964e-06	0.000947745
rs554671	235798_at	6	TMEM170B	2.24121e-06	0.000950547
rs573082	235798_at	6	TMEM170B	2.24121e-06	0.000950547
rs1037445	1560814_a_at	15	C15orf57	2.2413e-06	0.000950547
rs2395349	239975_at	6	HLA-DPB2	2.24595e-06	0.000951801
rs248217	220341_s_at	5	C5orf45	2.25094e-06	0.000953199
rs2549779	235104_at	5	ERAP2	2.27278e-06	0.000961722
rs6675934	216205_s_at	1	MFN2	2.29942e-06	0.000972266
rs4712981	212613_at	6	BTN3A2	2.30462e-06	0.000972274
rs6933583	212613_at	6	BTN3A2	2.30462e-06	0.000972274
rs9379870	212613_at	6	BTN3A2	2.30462e-06	0.000972274
rs9271568	209480_at	6	HLA-DQB1	2.31503e-06	0.000975932
rs7230037	234977_at	18	ZADH2	2.32338e-06	0.000978718
rs2864700	223674_s_at	1	CDC42SE1	2.32699e-06	0.000979507
rs2395309	213537_at	6	HLA-DPA1	2.34921e-06	0.000985988
rs3077	213537_at	6	HLA-DPA1	2.34921e-06	0.000985988
rs9469341	213537_at	6	HLA-DPA1	2.34921e-06	0.000985988
rs9990976	216803_at	4	PDLIM5	2.3494e-06	0.000985988
rs7806458	236348_at	7	TMEM176B	2.36637e-06	0.000992373
rs613871	231600_at	12	CLEC12B	2.37198e-06	0.000993982
rs13102012	235435_at	4	AASDH	2.37692e-06	0.000994572
rs13124696	235435_at	4	AASDH	2.37692e-06	0.000994572
rs1574424	1555439_at	2	GTF3C3	2.38043e-06	0.000995301
rs1862609	210385_s_at	5	ERAP1	2.39788e-06	0.00100185
rs161370	36566_at	17	CTNS	2.40866e-06	0.00100561
rs16976015	217915_s_at	15	RSL24D1	2.41741e-06	0.00100808
rs6692775	235214_at	1	C1orf190	2.41817e-06	0.00100808
rs34514	209232_s_at	16	DCTN5	2.43536e-06	0.0010145
rs1001373	211760_s_at	1	VAMP4	2.45422e-06	0.0010216
rs6783962	239647_at	3	CHST13	2.46167e-06	0.00102394
rs7185813	244734_at	16	MTHFSD	2.46702e-06	0.00102439
rs7836157	229618_at	8	SNX16	2.4682e-06	0.00102439
rs7846264	229618_at	8	SNX16	2.4682e-06	0.00102439
rs6870653	229283_at	5	LOC728613	2.47084e-06	0.00102441
rs6587132	226657_at	17	C17orf103	2.4719e-06	0.00102441
rs8047645	230442_at	16	MTHFSD	2.47488e-06	0.00102489
rs3814726	230557_at	11	XRRA1	2.50022e-06	0.00103463
rs6493767	217915_s_at	15	RSL24D1	2.53543e-06	0.00104842
rs7111203	205797_s_at	11	TCP11L1	2.54837e-06	0.001053
rs153474	33646_g_at	5	GM2A	2.55183e-06	0.00105362
rs6533629	231204_at	4	C4orf21	2.55361e-06	0.00105362
rs730165	204375_at	12	CLSTN3	2.58311e-06	0.00106501
rs17129748	222592_s_at	10	ACSL5	2.59812e-06	0.00107042
rs4321843	219974_x_at	6	ECHDC1	2.61607e-06	0.00107702
rs406601	218824_at	19	PNMAL1	2.61803e-06	0.00107704
rs153474	215891_s_at	5	GM2A	2.6344e-06	0.00108265
rs11195940	222592_s_at	10	ACSL5	2.63734e-06	0.00108265
rs7233885	226957_x_at	18	RALBP1	2.63932e-06	0.00108265
rs183049	219820_at	19	SLC6A16	2.63964e-06	0.00108265
rs629126	227977_at	18	ZADH2	2.64127e-06	0.00108265
rs10114562	238765_at	9	ATP6V1G1	2.70659e-06	0.00110798
rs4861153	229500_at	4	SLC30A9	2.707e-06	0.00110798
rs384139	1568971_at	14	C14orf135	2.71201e-06	0.00110922
rs9908966	243999_at	17	SLFN5	2.74439e-06	0.00112165
rs10885346	222592_s_at	10	ACSL5	2.75472e-06	0.00112505
rs248943	1568720_at	19	ZNF506	2.76468e-06	0.0011283
rs11032363	238686_at	11	FBXO3	2.79143e-06	0.00113839
rs3117004	239975_at	6	HLA-DPB2	2.79503e-06	0.00113903
rs380011	232549_at	21	RBM11	2.84254e-06	0.00115756
rs42398	209788_s_at	5	ERAP1	2.84733e-06	0.00115867
rs2018348	228425_at	2	LOC654433	2.8623e-06	0.00116392
rs4722006	231309_at	7	GNA12	2.882e-06	0.00117108
rs1882099	228318_s_at	4	CRIPAK	2.89225e-06	0.00117402
rs1179907	226919_at	6	LYRM2	2.89339e-06	0.00117402
rs13362120	214012_at	5	ERAP1	2.89862e-06	0.00117529
rs7794915	236645_at	7	HBP1	2.90772e-06	0.00117813
rs1476110	217889_s_at	2	CYBRD1	2.91337e-06	0.00117957
rs2071421	204443_at	22	ARSA	2.93503e-06	0.00118749
rs10782946	216044_x_at	1	FAM69A	2.96403e-06	0.00119836
rs16958777	236430_at	16	TMED6	2.96909e-06	0.00119954
rs1044474	1558648_at	15	C15orf57	2.97891e-06	0.00120265
rs4859571	214765_s_at	4	NAAA	2.99191e-06	0.00120703
rs10509767	202865_at	10	DNAJB12	3.00032e-06	0.00120956
rs9271568	236203_at	6	HLA-DQA1	3.00481e-06	0.0012105
rs1669733	1556357_s_at	8	ERICH1	3.00763e-06	0.00121077
rs10877013	213861_s_at	12	FAM119B	3.03499e-06	0.00122091
rs6972499	244508_at	7	SEPT7	3.04983e-06	0.001226
rs3117035	239975_at	6	HLA-DPB2	3.05696e-06	0.00122799
rs12669274	1564166_s_at	7	PRKRIP1	3.06984e-06	0.00123229
rs2250174	222354_at	1	F11R	3.0961e-06	0.00124194
rs41420	219825_at	2	CYP26B1	3.09927e-06	0.00124233
rs2055543	239385_at	3	TFG	3.10202e-06	0.00124255
rs1885300	203814_s_at	6	NQO2	3.11665e-06	0.00124752
rs2235336	208450_at	22	LGALS2	3.16322e-06	0.00126436
rs5995460	208450_at	22	LGALS2	3.16322e-06	0.00126436
rs6062131	226606_s_at	20	GTPBP5	3.17683e-06	0.00126807
rs2161396	230188_at	5	NIPAL4	3.17701e-06	0.00126807
rs138319	227910_at	22	XPNPEP3	3.21683e-06	0.00128229
rs382745	235325_at	16	SPG7	3.2172e-06	0.00128229
rs6544147	235848_x_at	2	ATL2	3.22756e-06	0.00128494
rs302660	219412_at	11	RAB38	3.23068e-06	0.00128494
rs302662	219412_at	11	RAB38	3.23068e-06	0.00128494
rs2898885	223210_at	14	CHURC1	3.24603e-06	0.00129013
rs2018348	227474_at	2	LOC654433	3.26678e-06	0.00129746
rs2295283	201155_s_at	1	MFN2	3.27371e-06	0.0012993
rs11630273	1558648_at	15	C15orf57	3.29387e-06	0.00130638
rs8042868	1561405_s_at	15	CATSPER2	3.30985e-06	0.00131179
rs4724800	225832_s_at	7	DAGLB	3.32883e-06	0.00131838
rs6476363	242961_x_at	9	DDX58	3.33399e-06	0.0013195
rs3747110	235816_s_at	22	RGL4	3.33643e-06	0.00131954
rs253156	1556209_at	12	CLEC2B	3.35911e-06	0.00132757
rs11152347	222816_s_at	18	ZCCHC2	3.36723e-06	0.00132985
rs685441	223242_s_at	17	MFSD11	3.39328e-06	0.0013392
rs6766694	211707_s_at	3	IQCB1	3.40433e-06	0.00134262
rs7839516	208733_at	8	RAB2A	3.42939e-06	0.00135119
rs138318	227910_at	22	XPNPEP3	3.43088e-06	0.00135119
rs153477	33646_g_at	5	GM2A	3.43747e-06	0.00135284
rs888427	217889_s_at	2	CYBRD1	3.46434e-06	0.00136246
rs6864196	201340_s_at	5	ENC1	3.49436e-06	0.00137331
rs9550716	208740_at	13	SAP18	3.51754e-06	0.00138146
rs11576221	211760_s_at	1	VAMP4	3.57533e-06	0.00140317
rs10987630	239426_at	9	SLC2A8	3.59147e-06	0.00140768
rs3825020	229510_at	11	MS4A14	3.59183e-06	0.00140768
rs6696878	212976_at	1	LRRC8B	3.59932e-06	0.00140964
rs4763879	244413_at	12	CLECL1	3.61937e-06	0.00141651
rs25862	214012_at	5	ERAP1	3.63896e-06	0.00142318
rs11634019	209741_x_at	15	SCAPER	3.64463e-06	0.00142441
rs723729	220267_at	17	KRT24	3.65644e-06	0.00142803
rs1259498	211662_s_at	10	VDAC2	3.66226e-06	0.00142931
rs987168	203260_at	6	HDDC2	3.67063e-06	0.00143159
rs761308	201949_x_at	1	CAPZB	3.67946e-06	0.00143404
rs153477	215891_s_at	5	GM2A	3.70353e-06	0.00144225
rs896978	235194_at	11	TPCN2	3.70565e-06	0.00144225
rs2310300	207072_at	2	IL18RAP	3.71517e-06	0.00144396
rs3755266	207072_at	2	IL18RAP	3.71517e-06	0.00144396
rs1480945	1557078_at	17	SLFN5	3.72133e-06	0.00144535
rs1494813	236900_x_at	1	LOC126661	3.74883e-06	0.00145403
rs2356559	236900_x_at	1	LOC126661	3.74883e-06	0.00145403
rs2791573	235765_at	9	TLE4	3.75995e-06	0.00145733
rs1980609	215930_s_at	14	CTAGE5	3.79134e-06	0.00146789
rs4675967	232637_at	2	SEPT2	3.79239e-06	0.00146789
rs3784515	242146_at	15	SNRPA1	3.79562e-06	0.00146813
rs10937615	219837_s_at	4	CYTL1	3.79861e-06	0.00146828
rs1991798	215890_at	5	GM2A	3.80828e-06	0.001471
rs608418	231357_at	12	CLEC12B	3.81985e-06	0.00147446
rs2900744	220123_at	2	SLC35F5	3.82487e-06	0.00147539
rs6747513	203834_s_at	2	TGOLN2	3.83713e-06	0.0014791
rs1531133	218643_s_at	2	CRIPT	3.84621e-06	0.00148158
rs7127229	205797_s_at	11	TCP11L1	3.86564e-06	0.00148805
rs2241975	227474_at	2	LOC654433	3.87747e-06	0.00149159
rs6457617	210747_at	6	HLA-DQB1	3.88278e-06	0.00149261
rs300262	201340_s_at	5	ENC1	3.88727e-06	0.00149331
rs7542768	222988_s_at	1	TMEM9	3.8914e-06	0.00149388
rs416476	236078_at	16	KIAA1609	3.91187e-06	0.00149977
rs1862710	210775_x_at	1	CASP9	3.91207e-06	0.00149977
rs10037701	1553973_a_at	5	SPINK6	3.92911e-06	0.00150528
rs2272128	207072_at	2	IL18RAP	3.95142e-06	0.00151279
rs2647012	209480_at	6	HLA-DQB1	3.95858e-06	0.00151348
rs2856725	209480_at	6	HLA-DQB1	3.95858e-06	0.00151348
rs4798315	217506_at	18	LOC339290	3.9675e-06	0.00151586
rs2269951	201643_x_at	5	KDM3B	3.98757e-06	0.00152249
rs2961542	231600_at	12	CLEC12B	4.02557e-06	0.00153388
rs479624	231600_at	12	CLEC12B	4.02557e-06	0.00153388
rs526157	231600_at	12	CLEC12B	4.02557e-06	0.00153388
rs2289642	219318_x_at	17	MED31	4.07569e-06	0.00155193
rs1736971	206685_at	6	HCG4	4.0966e-06	0.00155883
rs3951363	211064_at	19	ZNF493	4.16911e-06	0.00158535
rs10832939	1554396_at	11	UEVLD	4.19209e-06	0.00159194
rs6486431	1554396_at	11	UEVLD	4.19209e-06	0.00159194
rs11172406	227678_at	12	XRCC6BP1	4.22061e-06	0.00160061
rs7954291	227678_at	12	XRCC6BP1	4.22061e-06	0.00160061
rs10506478	219206_x_at	12	TMBIM4	4.27031e-06	0.00161837
rs6481579	228786_at	10	LOC387647	4.28526e-06	0.00162185
rs7070414	228786_at	10	LOC387647	4.28526e-06	0.00162185
rs2253669	216486_x_at	9	ZNF79	4.29501e-06	0.00162445
rs10739575	1555892_s_at	9	LOC253039	4.35681e-06	0.0016459
rs7948941	225647_s_at	11	CTSC	4.36021e-06	0.0016459
rs2856683	209480_at	6	HLA-DQB1	4.3605e-06	0.0016459
rs13054099	227910_at	22	XPNPEP3	4.3724e-06	0.00164928
rs6717329	203470_s_at	2	PLEK	4.41263e-06	0.00166334
rs1154330	239412_at	7	IRF5	4.46512e-06	0.001682
rs8032420	220281_at	15	SLC12A1	4.47582e-06	0.00168491
rs10483104	218327_s_at	22	SNAP29	4.49959e-06	0.00169272
rs11204726	230619_at	1	ARNT	4.50328e-06	0.00169298
rs17149719	1554866_at	11	TMEM135	4.50932e-06	0.00169402
rs10221384	218827_s_at	18	CEP192	4.51827e-06	0.00169402
rs7717132	215890_at	5	GM2A	4.52035e-06	0.00169402
rs621849	206533_at	15	CHRNA5	4.52412e-06	0.00169402
rs6495306	206533_at	15	CHRNA5	4.52412e-06	0.00169402
rs680244	206533_at	15	CHRNA5	4.52412e-06	0.00169402
rs1047626	229500_at	4	SLC30A9	4.54467e-06	0.00169946
rs2660319	229500_at	4	SLC30A9	4.54467e-06	0.00169946
rs162907	214175_x_at	5	PDLIM4	4.56515e-06	0.00170593
rs2395767	1564052_at	6	TREML4	4.56804e-06	0.00170593
rs2305458	1568734_a_at	2	HS1BP3	4.59576e-06	0.00171514
rs2270121	206203_at	17	RCVRN	4.61046e-06	0.00171949
rs6060002	1558561_at	20	HM13	4.6169e-06	0.00171981
rs2438146	216803_at	4	PDLIM5	4.61743e-06	0.00171981
rs6994245	217611_at	8	ERICH1	4.64118e-06	0.00172658
rs1864182	227722_at	5	RPS23	4.64174e-06	0.00172658
rs11247226	231976_at	15	LINS1	4.67781e-06	0.00173884
rs4762254	229596_at	12	AMDHD1	4.68973e-06	0.00174097
rs726869	229596_at	12	AMDHD1	4.68973e-06	0.00174097
rs7213889	208982_at	17	PECAM1	4.7353e-06	0.00175499
rs10916370	1555971_s_at	1	FBXO28	4.73995e-06	0.00175499
rs1891740	1555971_s_at	1	FBXO28	4.73995e-06	0.00175499
rs2008340	1555971_s_at	1	FBXO28	4.73995e-06	0.00175499
rs6413436	205647_at	12	RAD52	4.74925e-06	0.00175728
rs1074541	223434_at	1	GBP3	4.7529e-06	0.00175747
rs4728142	239412_at	7	IRF5	4.76456e-06	0.00176062
rs10173702	213403_at	2	MFSD9	4.78796e-06	0.00176811
rs7098491	230051_at	10	C10orf47	4.79731e-06	0.0017704
rs526347	212806_at	9	PRUNE2	4.80221e-06	0.00177105
rs9275224	210747_at	6	HLA-DQB1	4.83445e-06	0.00178177
rs9275141	212999_x_at	6	HLA-DQB1	4.8453e-06	0.0017846
rs7180844	231976_at	15	LINS1	4.8687e-06	0.00179205
rs1431399	213537_at	6	HLA-DPA1	4.88056e-06	0.00179343
rs2301220	213537_at	6	HLA-DPA1	4.88056e-06	0.00179343
rs4381763	224364_s_at	2	PPIL3	4.88201e-06	0.00179343
rs9381784	219294_at	6	CENPQ	4.91827e-06	0.00180538
rs3747106	215196_at	22	LOC91316	4.92737e-06	0.00180538
rs6519457	215196_at	22	LOC91316	4.92737e-06	0.00180538
rs6519460	215196_at	22	LOC91316	4.92737e-06	0.00180538
rs9471969	204545_at	6	PEX6	4.93216e-06	0.00180596
rs7285397	218650_at	22	DGCR8	4.94759e-06	0.0018094
rs463701	235325_at	16	SPG7	4.94799e-06	0.0018094
rs6433294	217889_s_at	2	CYBRD1	4.95854e-06	0.00181208
rs2235338	204693_at	22	CDC42EP1	4.97427e-06	0.00181547
rs2281097	204693_at	22	CDC42EP1	4.97427e-06	0.00181547
rs213627	224659_at	1	SEPN1	4.99944e-06	0.00182141
rs7552868	224659_at	1	SEPN1	4.99944e-06	0.00182141
rs4362183	227678_at	12	XRCC6BP1	5.00422e-06	0.00182141
rs7974557	227678_at	12	XRCC6BP1	5.00422e-06	0.00182141
rs3129763	212999_x_at	6	HLA-DQB1	5.00672e-06	0.00182141
rs5000634	211656_x_at	6	HLA-DQB1	5.02478e-06	0.0018268
rs10229817	1562261_at	7	AMZ1	5.07958e-06	0.00184497
rs953900	1555468_at	2	NRP2	5.08755e-06	0.00184497
rs13410305	211470_s_at	2	SULT1C2	5.08809e-06	0.00184497
rs4149423	211470_s_at	2	SULT1C2	5.08809e-06	0.00184497
rs682896	1553635_s_at	1	TCTEX1D1	5.09117e-06	0.00184497
rs6132905	200874_s_at	20	NOP56	5.10175e-06	0.00184762
rs1132845	237776_at	18	ZADH2	5.10536e-06	0.00184774
rs6967748	220961_s_at	7	TBRG4	5.12337e-06	0.00185306
rs1807765	1555799_at	1	FCRL5	5.18726e-06	0.00187497
rs3134909	228264_at	11	ACCS	5.20884e-06	0.00187915
rs490633	212490_at	1	DNAJC8	5.20885e-06	0.00187915
rs9508	212490_at	1	DNAJC8	5.20885e-06	0.00187915
rs6889062	220122_at	5	MCTP1	5.21342e-06	0.00187959
rs10772006	238790_at	12	LOC374443	5.26694e-06	0.00189646
rs9919786	238790_at	12	LOC374443	5.26694e-06	0.00189646
rs2289640	204711_at	17	KIAA0753	5.3075e-06	0.0019074
rs2304977	204711_at	17	KIAA0753	5.3075e-06	0.0019074
rs7221587	204711_at	17	KIAA0753	5.3075e-06	0.0019074
rs3753579	201155_s_at	1	MFN2	5.32567e-06	0.00191271
rs11667640	232079_s_at	19	PVRL2	5.3646e-06	0.00192467
rs2666859	202323_s_at	1	ACBD3	5.36581e-06	0.00192467
rs10739575	231828_at	9	LOC253039	5.37065e-06	0.00192518
rs602875	213831_at	6	HLA-DQA1	5.37689e-06	0.00192619
rs2293001	226363_at	3	ABCC5	5.4202e-06	0.00193983
rs1044771	244413_at	12	CLECL1	5.42187e-06	0.00193983
rs1563632	224954_at	17	SHMT1	5.43724e-06	0.0019441
rs2853923	216526_x_at	6	HLA-C	5.45546e-06	0.00194783
rs1414595	214790_at	6	SENP6	5.46478e-06	0.00194783
rs6453835	214790_at	6	SENP6	5.46478e-06	0.00194783
rs2621332	208428_at	6	TAP2	5.46498e-06	0.00194783
rs2857151	208428_at	6	TAP2	5.46498e-06	0.00194783
rs10772223	231357_at	12	CLEC12B	5.50525e-06	0.00196094
rs1420094	207072_at	2	IL18RAP	5.51673e-06	0.0019613
rs2287033	207072_at	2	IL18RAP	5.51673e-06	0.0019613
rs4851004	207072_at	2	IL18RAP	5.51673e-06	0.0019613
rs11621104	211965_at	14	ZFP36L1	5.53001e-06	0.00196478
rs844834	202878_s_at	20	CD93	5.58385e-06	0.00198266
rs2886607	209576_at	7	GNAI1	5.65048e-06	0.00200391
rs11137016	1556357_s_at	8	ERICH1	5.6508e-06	0.00200391
rs2662027	238465_at	5	C5orf35	5.66322e-06	0.00200705
rs7873555	209593_s_at	9	TOR1B	5.66908e-06	0.00200786
rs17697222	232315_at	19	LOC400713	5.68079e-06	0.00201074
rs790055	222354_at	1	F11R	5.71997e-06	0.00202333
rs10915951	202323_s_at	1	ACBD3	5.84934e-06	0.0020678
rs7127111	205797_s_at	11	TCP11L1	5.86368e-06	0.00207119
rs1007602	211564_s_at	5	PDLIM4	5.86631e-06	0.00207119
rs16857456	1555439_at	2	GTF3C3	5.88429e-06	0.00207624
rs10489769	226351_at	1	NSUN4	5.9431e-06	0.00209568
rs2647012	210747_at	6	HLA-DQB1	5.9579e-06	0.00209827
rs2856725	210747_at	6	HLA-DQB1	5.9579e-06	0.00209827
rs2462957	220267_at	17	KRT24	5.9736e-06	0.00210248
rs1056522	239647_at	3	CHST13	5.98763e-06	0.0021061
rs9316157	208740_at	13	SAP18	6.00942e-06	0.00211244
rs805286	219860_at	6	LY6G5C	6.01375e-06	0.00211265
rs7617257	239647_at	3	CHST13	6.04528e-06	0.0021224
rs9897045	212509_s_at	17	MXRA7	6.05625e-06	0.00212492
rs7132012	213765_at	12	MFAP5	6.067e-06	0.00212737
rs300240	201341_at	5	ENC1	6.09595e-06	0.00213619
rs4950752	208270_s_at	1	RNPEP	6.11424e-06	0.00214127
rs13342054	228743_at	17	TXNDC17	6.14684e-06	0.00215134
rs7205534	1554906_a_at	16	MPHOSPH6	6.15565e-06	0.00215309
rs268864	1554390_s_at	2	ACTR2	6.16573e-06	0.00215394
rs268882	1554390_s_at	2	ACTR2	6.16573e-06	0.00215394
rs3761967	224227_s_at	5	BDP1	6.22159e-06	0.0021721
rs1052571	210775_x_at	1	CASP9	6.25447e-06	0.00217953
rs2042370	210775_x_at	1	CASP9	6.25447e-06	0.00217953
rs4646018	210775_x_at	1	CASP9	6.25447e-06	0.00217953
rs4965320	231976_at	15	LINS1	6.30483e-06	0.00219571
rs946261	209395_at	1	CHI3L1	6.33974e-06	0.00220651
rs1265110	238997_at	6	PSORS1C3	6.35133e-06	0.00220918
rs7230037	237776_at	18	ZADH2	6.36938e-06	0.00221409
rs2438229	1555439_at	2	GTF3C3	6.37438e-06	0.00221445
rs12684321	227893_at	9	C9orf130	6.39258e-06	0.00221941
rs300245	201341_at	5	ENC1	6.42555e-06	0.00222948
rs7132012	213764_s_at	12	MFAP5	6.4322e-06	0.00223041
rs2671822	1553055_a_at	17	SLFN5	6.45854e-06	0.00223817
rs2807301	235765_at	9	TLE4	6.46747e-06	0.00223988
rs7303925	1552552_s_at	12	CLEC4C	6.55947e-06	0.00227035
rs1833681	1568680_s_at	5	YTHDC2	6.59393e-06	0.00228013
rs258240	202336_s_at	5	PAM	6.59584e-06	0.00228013
rs1044973	203834_s_at	2	TGOLN2	6.63873e-06	0.00229355
rs522933	237145_at	15	EIF2AK4	6.71112e-06	0.00231714
rs4791910	206203_at	17	RCVRN	6.73066e-06	0.00232217
rs4650044	217127_at	1	CTH	6.73395e-06	0.00232217
rs3789042	208684_at	1	COPA	6.76273e-06	0.00232853
rs11951889	230188_at	5	NIPAL4	6.7648e-06	0.00232853
rs951958	230188_at	5	NIPAL4	6.7648e-06	0.00232853
rs11079828	205453_at	17	HOXB2	6.77338e-06	0.00233006
rs300240	201340_s_at	5	ENC1	6.79855e-06	0.00233729
rs10441538	205034_at	8	CCNE2	6.81437e-06	0.00234129
rs2014725	1554385_a_at	1	PADI2	6.87333e-06	0.00235947
rs10427870	215196_at	22	LOC91316	6.87565e-06	0.00235947
rs9275141	210747_at	6	HLA-DQB1	6.89846e-06	0.00236548
rs10812518	220376_at	9	LRRC19	6.90158e-06	0.00236548
rs11821382	227418_at	11	KIAA1826	6.92163e-06	0.00236947
rs7110414	227418_at	11	KIAA1826	6.92163e-06	0.00236947
rs12102917	1554906_a_at	16	MPHOSPH6	6.92813e-06	0.00236955
rs2856717	210747_at	6	HLA-DQB1	6.93452e-06	0.00236955
rs2858305	210747_at	6	HLA-DQB1	6.93452e-06	0.00236955
rs2856717	209480_at	6	HLA-DQB1	6.94555e-06	0.00237045
rs2858305	209480_at	6	HLA-DQB1	6.94555e-06	0.00237045
rs6471969	209135_at	8	ASPH	6.98647e-06	0.00238297
rs4150116	203938_s_at	16	TAF1C	7.01375e-06	0.00238938
rs4150119	203938_s_at	16	TAF1C	7.01375e-06	0.00238938
rs3788150	236988_x_at	21	ITGB2	7.05044e-06	0.00240042
rs4650044	206085_s_at	1	CTH	7.05997e-06	0.00240221
rs5751708	235816_s_at	22	RGL4	7.0758e-06	0.00240469
rs738785	235816_s_at	22	RGL4	7.0758e-06	0.00240469
rs2060548	229596_at	12	AMDHD1	7.08621e-06	0.00240533
rs9491388	203260_at	6	HDDC2	7.08623e-06	0.00240533
rs2206926	244407_at	6	CYP39A1	7.10162e-06	0.0024091
rs9630644	236078_at	16	KIAA1609	7.12005e-06	0.0024139
rs538649	1564356_at	19	ZNF568	7.12763e-06	0.00241477
rs2857204	204769_s_at	6	TAP2	7.13121e-06	0.00241477
rs7232740	228160_at	18	LOC339290	7.16155e-06	0.00242359
rs11692447	236717_at	2	FAM179A	7.187e-06	0.00243074
rs511040	212806_at	9	PRUNE2	7.23524e-06	0.00244558
rs4476436	218650_at	22	DGCR8	7.24055e-06	0.00244591
rs2792561	235126_at	1	LQK1	7.29489e-06	0.00246279
rs6671536	202322_s_at	1	GGPS1	7.31287e-06	0.00246738
rs8106959	226700_at	19	U2AF1L4	7.3328e-06	0.00247262
rs465689	225429_at	9	PPP6C	7.34718e-06	0.00247599
rs1978566	227113_at	8	ADHFE1	7.39913e-06	0.002492
rs6066002	220022_at	20	ZNF334	7.40548e-06	0.00249265
rs10864001	235126_at	1	LQK1	7.41313e-06	0.00249373
rs917997	207072_at	2	IL18RAP	7.42778e-06	0.00249717
rs3783152	208740_at	13	SAP18	7.47699e-06	0.00251221
rs1558496	218650_at	22	DGCR8	7.48631e-06	0.00251384
rs917066	229287_at	14	PCNX	7.52286e-06	0.00252461
rs1033717	205797_s_at	11	TCP11L1	7.55385e-06	0.0025335
rs13025679	236717_at	2	FAM179A	7.57015e-06	0.00253745
rs9948583	204143_s_at	18	ENOSF1	7.6075e-06	0.00254845
rs2123694	205343_at	2	SULT1C2	7.66414e-06	0.0025659
rs1340985	202950_at	1	CRYZ	7.67892e-06	0.00256932
rs1440153	213355_at	3	ST3GAL6	7.76415e-06	0.00259579
rs271399	223247_at	5	MED10	7.76725e-06	0.00259579
rs168621	227752_at	20	SPTLC3	7.77945e-06	0.00259678
rs360529	227752_at	20	SPTLC3	7.77945e-06	0.00259678
rs12634398	226363_at	3	ABCC5	7.78868e-06	0.00259791
rs3753539	211760_s_at	1	VAMP4	7.79205e-06	0.00259791
rs4750277	1559990_at	10	LOC283070	7.86297e-06	0.00262
rs12187268	1553542_at	5	CCDC125	7.89937e-06	0.00263057
rs10502478	224400_s_at	18	CHST9	7.98136e-06	0.0026563
rs2219078	205343_at	2	SULT1C2	8.05645e-06	0.00267971
rs12142922	223434_at	1	GBP3	8.06554e-06	0.00268103
rs12581929	233898_s_at	12	FGFR1OP2	8.07948e-06	0.00268103
rs12582211	233898_s_at	12	FGFR1OP2	8.07948e-06	0.00268103
rs16931524	233898_s_at	12	FGFR1OP2	8.07948e-06	0.00268103
rs701008	213861_s_at	12	FAM119B	8.28515e-06	0.00274766
rs17305311	217747_s_at	19	RPS9	8.3475e-06	0.00276508
rs3865475	217747_s_at	19	RPS9	8.3475e-06	0.00276508
rs716833	212976_at	1	LRRC8B	8.39132e-06	0.00277796
rs3129763	213831_at	6	HLA-DQA1	8.47939e-06	0.00280546
rs16995568	226426_at	20	ADNP	8.50683e-06	0.00281289
rs2291687	226233_at	1	B3GALNT2	8.52216e-06	0.0028163
rs397038	236078_at	16	KIAA1609	8.53355e-06	0.00281841
rs3173833	218345_at	7	TMEM176A	8.54378e-06	0.00282013
rs1979260	226308_at	19	HAUS8	8.63747e-06	0.00284939
rs1669715	1556357_s_at	8	ERICH1	8.75134e-06	0.00288526
rs6838153	213226_at	4	CCNA2	8.77573e-06	0.00289037
rs9347340	217907_at	6	MRPL18	8.7771e-06	0.00289037
rs13008323	236717_at	2	FAM179A	8.78674e-06	0.00289185
rs2433320	216803_at	4	PDLIM5	8.90374e-06	0.00292864
rs2236313	217983_s_at	6	RNASET2	8.91712e-06	0.00293133
rs10471774	1553542_at	5	CCDC125	8.93937e-06	0.00293693
rs3810	213902_at	8	ASAH1	8.9463e-06	0.00293749
rs1557847	215725_at	22	DGCR11	8.98631e-06	0.00294547
rs2072123	215725_at	22	DGCR11	8.98631e-06	0.00294547
rs2238748	215725_at	22	DGCR11	8.98631e-06	0.00294547
rs4735895	217611_at	8	ERICH1	9.09537e-06	0.00297766
rs210037	226233_at	1	B3GALNT2	9.10831e-06	0.00297766
rs805274	219860_at	6	LY6G5C	9.10843e-06	0.00297766
rs17206080	1559449_a_at	19	ZNF254	9.11097e-06	0.00297766
rs888315	1559449_a_at	19	ZNF254	9.11097e-06	0.00297766
rs12337896	220376_at	9	LRRC19	9.12162e-06	0.00297941
rs1862295	215717_s_at	5	FBN2	9.19608e-06	0.00300199
rs11701048	202858_at	21	U2AF1	9.20476e-06	0.00300308
rs2187668	212999_x_at	6	HLA-DQB1	9.21871e-06	0.00300567
rs2433322	216803_at	4	PDLIM5	9.22336e-06	0.00300567
rs1076458	226938_at	14	DCAF4	9.26028e-06	0.00301595
rs4753359	225647_s_at	11	CTSC	9.35054e-06	0.00304359
rs583149	223441_at	6	SLC17A5	9.39239e-06	0.00305368
rs687210	223441_at	6	SLC17A5	9.39239e-06	0.00305368
rs532098	203290_at	6	HLA-DQA1	9.42562e-06	0.00306271
rs622082	243746_at	11	IGHMBP2	9.43826e-06	0.00306505
rs11754368	214616_at	6	HIST1H3E	9.46191e-06	0.00307096
rs8072156	202173_s_at	17	VEZF1	9.47454e-06	0.00307328
rs1480945	1553055_a_at	17	SLFN5	9.51453e-06	0.00308448
rs7238524	215283_at	18	LOC339290	9.56203e-06	0.00309809
rs10958045	229618_at	8	SNX16	9.56996e-06	0.00309888
rs3738725	218168_s_at	1	CABC1	9.58519e-06	0.00310144
rs739924	218164_at	17	SPATA20	9.5889e-06	0.00310144
rs359937	212976_at	1	LRRC8B	9.61013e-06	0.00310652
rs13254	212201_at	12	ANKLE2	9.70046e-06	0.00313392
rs6786437	239647_at	3	CHST13	9.72241e-06	0.00313921
rs210037	1553691_at	1	B3GALNT2	9.72968e-06	0.00313976
rs2042381	227462_at	5	ERAP2	9.77305e-06	0.00315041
rs1093992	1561720_at	17	RECQL5	9.77936e-06	0.00315041
rs1610041	206024_at	12	HPD	9.7795e-06	0.00315041
rs11934638	215178_x_at	4	NAAA	9.79612e-06	0.00315396
rs9394778	1564052_at	6	TREML4	9.8537e-06	0.00317069
rs7751587	215558_at	6	UBR2	9.89342e-06	0.00318165
rs2136187	214175_x_at	5	PDLIM4	1.00029e-05	0.00321502
rs3750965	235194_at	11	TPCN2	1.0056e-05	0.0032284
rs731974	235194_at	11	TPCN2	1.0056e-05	0.0032284
rs162904	211564_s_at	5	PDLIM4	1.00967e-05	0.00323961
rs165598	222597_at	22	SNAP29	1.01141e-05	0.00324336
rs3217753	205061_s_at	4	EXOSC9	1.02023e-05	0.00326978
rs847104	220022_at	20	ZNF334	1.02092e-05	0.00327013
rs10844359	238790_at	12	LOC374443	1.02159e-05	0.00327039
rs5750446	204153_s_at	22	MFNG	1.02482e-05	0.00327889
rs153445	215890_at	5	GM2A	1.02819e-05	0.00328778
rs10267796	90265_at	7	ADAP1	1.02971e-05	0.00329079
rs2240739	206203_at	17	RCVRN	1.03205e-05	0.00329639
rs2071472	208428_at	6	TAP2	1.03372e-05	0.00329781
rs2071474	208428_at	6	TAP2	1.03372e-05	0.00329781
rs7755224	236203_at	6	HLA-DQA1	1.03425e-05	0.00329781
rs6059958	224615_x_at	20	HM13	1.04324e-05	0.00332459
rs11863865	200860_s_at	16	CNOT1	1.05213e-05	0.00335101
rs2024414	213393_at	2	MFSD9	1.05334e-05	0.00335293
rs12948279	202173_s_at	17	VEZF1	1.05392e-05	0.00335293
rs278376	213355_at	3	ST3GAL6	1.05538e-05	0.00335566
rs4423076	205481_at	1	ADORA1	1.06573e-05	0.00338667
rs6059958	232209_x_at	20	HM13	1.06684e-05	0.00338829
rs7578007	236717_at	2	FAM179A	1.06763e-05	0.00338886
rs4849179	121_at	2	PAX8	1.07318e-05	0.00340457
rs10896384	243746_at	11	IGHMBP2	1.08597e-05	0.0034432
rs1669716	1556357_s_at	8	ERICH1	1.08792e-05	0.00344745
rs1025424	235361_at	2	STAMBP	1.09026e-05	0.00345291
rs3121447	218948_at	6	QRSL1	1.09495e-05	0.00346582
rs3094205	238997_at	6	PSORS1C3	1.09801e-05	0.00347355
rs2991966	236900_x_at	1	LOC126661	1.09933e-05	0.00347579
rs6487233	231173_at	12	PYROXD1	1.10071e-05	0.00347817
rs6838153	205061_s_at	4	EXOSC9	1.10334e-05	0.00348455
rs4459734	203834_s_at	2	TGOLN2	1.11506e-05	0.00351815
rs388389	1568971_at	14	C14orf135	1.11539e-05	0.00351815
rs6893195	215717_s_at	5	FBN2	1.11586e-05	0.00351815
rs178084	222597_at	22	SNAP29	1.12022e-05	0.00352993
rs2491101	216486_x_at	9	ZNF79	1.12517e-05	0.00354353
rs4699852	216803_at	4	PDLIM5	1.13746e-05	0.00358026
rs10521146	204711_at	17	KIAA0753	1.13918e-05	0.00358364
rs2268805	37012_at	1	CAPZB	1.15085e-05	0.00361835
rs6503455	224489_at	17	KIAA1267	1.16869e-05	0.00367032
rs7220988	224489_at	17	KIAA1267	1.16869e-05	0.00367032
rs7286605	219629_at	22	FAM118A	1.17283e-05	0.00367923
rs7290139	219629_at	22	FAM118A	1.17283e-05	0.00367923
rs11707101	56919_at	3	WDR48	1.17502e-05	0.0036834
rs13191519	208812_x_at	6	HLA-C	1.17547e-05	0.0036834
rs2789425	1553770_a_at	1	SLAMF9	1.18049e-05	0.00369708
rs13238780	225833_at	7	DAGLB	1.18158e-05	0.00369842
rs7552312	235214_at	1	C1orf190	1.18831e-05	0.00371742
rs7868842	238765_at	9	ATP6V1G1	1.19232e-05	0.00372789
rs9806699	218933_at	15	SPATA5L1	1.19397e-05	0.00373002
rs1494961	226521_s_at	4	FAM175A	1.19432e-05	0.00373002
rs30187	209788_s_at	5	ERAP1	1.19553e-05	0.00373173
rs2288020	203938_s_at	16	TAF1C	1.19828e-05	0.0037373
rs7544663	219964_at	1	ST7L	1.20011e-05	0.0037373
rs11101992	202554_s_at	1	GSTM3	1.20126e-05	0.0037373
rs406446	223401_at	17	C17orf48	1.2013e-05	0.0037373
rs440655	223401_at	17	C17orf48	1.2013e-05	0.0037373
rs9898817	223401_at	17	C17orf48	1.2013e-05	0.0037373
rs10986578	225429_at	9	PPP6C	1.20764e-05	0.0037544
rs1531565	229906_at	17	ARMC7	1.20813e-05	0.0037544
rs1672460	220067_at	15	SPTBN5	1.2205e-05	0.00379074
rs1788484	212816_s_at	21	CBS	1.22162e-05	0.00379211
rs10910427	225638_at	1	C1orf31	1.22455e-05	0.00379912
rs4803767	225418_at	19	PVRL2	1.22717e-05	0.00380514
rs1662576	210009_s_at	17	GOSR2	1.23367e-05	0.00381898
rs1662596	210009_s_at	17	GOSR2	1.23367e-05	0.00381898
rs7225428	210009_s_at	17	GOSR2	1.23367e-05	0.00381898
rs1033717	205796_at	11	TCP11L1	1.23718e-05	0.00382777
rs1043142	227418_at	11	KIAA1826	1.24049e-05	0.00383452
rs3131875	231236_at	6	ZFP57	1.24073e-05	0.00383452
rs12593807	220281_at	15	SLC12A1	1.24158e-05	0.00383505
rs2839498	220177_s_at	21	TMPRSS3	1.25396e-05	0.00387115
rs10975734	244385_at	9	KDM4C	1.25803e-05	0.00388159
rs2549778	1554273_a_at	5	ERAP2	1.2686e-05	0.00391037
rs2516049	203290_at	6	HLA-DQA1	1.26944e-05	0.00391037
rs477515	203290_at	6	HLA-DQA1	1.26944e-05	0.00391037
rs7117376	220214_at	11	ZNF215	1.27315e-05	0.00391967
rs7844932	205034_at	8	CCNE2	1.27446e-05	0.00392153
rs11154824	226412_at	6	SFRS18	1.27799e-05	0.00392812
rs4351270	226412_at	6	SFRS18	1.27799e-05	0.00392812
rs153479	1559776_at	5	GM2A	1.27944e-05	0.00392999
rs1491826	220214_at	11	ZNF215	1.28e-05	0.00392999
rs2840591	1553770_a_at	1	SLAMF9	1.30919e-05	0.00401741
rs7604809	1555439_at	2	GTF3C3	1.31651e-05	0.00403767
rs1419055	218948_at	6	QRSL1	1.31728e-05	0.00403783
rs12530071	209723_at	6	SERPINB9	1.31944e-05	0.00404225
rs2072184	214729_at	7	TWISTNB	1.32554e-05	0.00405873
rs2242993	213506_at	5	F2RL1	1.33067e-05	0.00407109
rs1670227	212730_at	15	SYNM	1.33102e-05	0.00407109
rs12220989	228786_at	10	LOC387647	1.33197e-05	0.00407178
rs6503455	224490_s_at	17	KIAA1267	1.34871e-05	0.00411849
rs7220988	224490_s_at	17	KIAA1267	1.34871e-05	0.00411849
rs3782924	204375_at	12	CLSTN3	1.35172e-05	0.00412544
rs11079016	225044_at	17	NT5C3L	1.35469e-05	0.00413204
rs11700748	212816_s_at	21	CBS	1.35535e-05	0.00413204
rs962273	236107_at	17	UBE2Z	1.35911e-05	0.00414021
rs1999248	222354_at	1	F11R	1.3595e-05	0.00414021
rs2851391	1553972_a_at	21	CBS	1.36315e-05	0.00414908
rs4938944	229510_at	11	MS4A14	1.36439e-05	0.00415059
rs17533090	213831_at	6	HLA-DQA1	1.36536e-05	0.0041513
rs916380	226160_at	1	H6PD	1.37465e-05	0.00417729
rs4891559	1562460_at	18	CNDP2	1.37579e-05	0.00417852
rs939335	226363_at	3	ABCC5	1.37972e-05	0.00418817
rs9509560	208740_at	13	SAP18	1.38376e-05	0.00419817
rs2071473	208428_at	6	TAP2	1.38951e-05	0.00421335
rs9276615	208428_at	6	TAP2	1.39182e-05	0.00421809
rs4750273	1559990_at	10	LOC283070	1.3961e-05	0.00422879
rs7903716	212838_at	10	DNMBP	1.40031e-05	0.00423926
rs1920298	240159_at	3	SLC15A2	1.40487e-05	0.00425078
rs716733	205034_at	8	CCNE2	1.40805e-05	0.0042581
rs10248649	227692_at	7	GNAI1	1.41247e-05	0.00426916
rs4822136	33307_at	22	RRP7A	1.41453e-05	0.0042731
rs3895535	206177_s_at	6	ARG1	1.41546e-05	0.00427362
rs257654	1552783_at	19	ZNF417	1.41733e-05	0.00427698
rs11703292	218650_at	22	DGCR8	1.41866e-05	0.00427869
rs2041610	1552583_s_at	21	ABCC13	1.42278e-05	0.00428882
rs12118362	223638_at	1	NBPF3	1.42896e-05	0.00430515
rs4263842	242574_at	9	FKBP15	1.43413e-05	0.00431841
rs4645989	203984_s_at	1	CASP9	1.44648e-05	0.00435094
rs6685648	203984_s_at	1	CASP9	1.44648e-05	0.00435094
rs2857204	208428_at	6	TAP2	1.45278e-05	0.00436755
rs602875	236203_at	6	HLA-DQA1	1.4536e-05	0.0043677
rs9948583	204142_at	18	ENOSF1	1.45576e-05	0.00437087
rs2324027	214077_x_at	17	MEIS3P1	1.45621e-05	0.00437087
rs12707217	218999_at	7	TMEM140	1.46208e-05	0.00438615
rs7201851	223802_s_at	16	RBBP6	1.46406e-05	0.00438975
rs9806699	222163_s_at	15	SPATA5L1	1.46509e-05	0.0043905
rs10760392	225429_at	9	PPP6C	1.46853e-05	0.00439442
rs180022	203231_s_at	6	ATXN1	1.46889e-05	0.00439442
rs2325948	205453_at	17	HOXB2	1.46926e-05	0.00439442
rs847052	220022_at	20	ZNF334	1.46953e-05	0.00439442
rs11541311	200083_at	17	USP22	1.47155e-05	0.00439813
rs10484554	208812_x_at	6	HLA-C	1.47317e-05	0.00440065
rs11990408	209135_at	8	ASPH	1.483e-05	0.00442767
rs2807302	235765_at	9	TLE4	1.49154e-05	0.0044508
rs877589	218824_at	19	PNMAL1	1.50637e-05	0.00449268
rs2146163	217907_at	6	MRPL18	1.51728e-05	0.004518
rs4709370	217907_at	6	MRPL18	1.51728e-05	0.004518
rs9456451	217907_at	6	MRPL18	1.51728e-05	0.004518
rs2269423	32836_at	6	AGPAT1	1.51826e-05	0.00451853
rs2523414	206685_at	6	HCG4	1.52012e-05	0.0045217
rs11787089	224996_at	8	ASPH	1.52559e-05	0.00453198
rs12101888	1556608_a_at	15	EHD4	1.5257e-05	0.00453198
rs169600	202259_s_at	13	N4BP2L2	1.52599e-05	0.00453198
rs2662959	220606_s_at	17	C17orf48	1.52833e-05	0.00453652
rs12101888	1556607_at	15	EHD4	1.54984e-05	0.00459795
rs946261	209396_s_at	1	CHI3L1	1.55868e-05	0.00462062
rs758973	242594_at	4	BOD1L	1.55913e-05	0.00462062
rs2662959	229693_at	17	TMEM220	1.56018e-05	0.00462131
rs2647050	210747_at	6	HLA-DQB1	1.57071e-05	0.00464762
rs2856718	210747_at	6	HLA-DQB1	1.57071e-05	0.00464762
rs260115	212730_at	15	SYNM	1.57247e-05	0.00464955
rs7254154	226308_at	19	HAUS8	1.57302e-05	0.00464955
rs7545737	222734_at	1	WARS2	1.57917e-05	0.00466527
rs10416550	218824_at	19	PNMAL1	1.5822e-05	0.00467178
rs1953126	1555892_s_at	9	LOC253039	1.58547e-05	0.00467897
rs10853100	205453_at	17	HOXB2	1.58632e-05	0.00467903
rs1635586	211412_at	1	PADI4	1.59171e-05	0.00469248
rs1265956	230857_s_at	19	ZNF497	1.59642e-05	0.00469897
rs1268538	230857_s_at	19	ZNF497	1.59642e-05	0.00469897
rs893184	230857_s_at	19	ZNF497	1.59642e-05	0.00469897
rs1558139	206153_at	19	CYP4F11	1.59822e-05	0.00470181
rs10897056	229510_at	11	MS4A14	1.59947e-05	0.00470305
rs2293312	56919_at	3	WDR48	1.6036e-05	0.00471272
rs7004862	205034_at	8	CCNE2	1.60995e-05	0.00472641
rs2175730	206622_at	3	TRH	1.61078e-05	0.00472641
rs9856606	206622_at	3	TRH	1.61078e-05	0.00472641
rs2079268	228743_at	17	TXNDC17	1.6121e-05	0.00472783
rs4267943	202959_at	6	MUT	1.62601e-05	0.00476612
rs11994391	1557582_at	8	BIN3	1.62757e-05	0.00476822
rs9328415	200889_s_at	6	SSR1	1.62989e-05	0.00477083
rs6795358	220043_s_at	3	MFI2	1.63015e-05	0.00477083
rs390200	200710_at	17	ACADVL	1.63346e-05	0.00477803
rs2886607	227692_at	7	GNAI1	1.63515e-05	0.00478046
rs3822226	242594_at	4	BOD1L	1.63841e-05	0.00478751
rs12375973	243956_at	9	SUSD3	1.64226e-05	0.00479483
rs2571997	223384_s_at	7	TRIM4	1.64262e-05	0.00479483
rs3767306	212490_at	1	DNAJC8	1.64454e-05	0.00479797
rs12672388	238724_at	7	BPGM	1.64731e-05	0.00480107
rs889874	238724_at	7	BPGM	1.64731e-05	0.00480107
rs4735813	1556357_s_at	8	ERICH1	1.65025e-05	0.00480644
rs10206961	214006_s_at	2	GGCX	1.65086e-05	0.00480644
rs881375	1555892_s_at	9	LOC253039	1.65304e-05	0.00481028
rs168552	207827_x_at	4	SNCA	1.65941e-05	0.00482634
rs662739	224638_at	12	UNQ1887	1.66033e-05	0.0048265
rs918727	244734_at	16	MTHFSD	1.66221e-05	0.00482758
rs300245	201340_s_at	5	ENC1	1.66241e-05	0.00482758
rs9578257	239572_at	13	GJA3	1.66598e-05	0.00483545
rs4965825	242146_at	15	SNRPA1	1.68037e-05	0.0048747
rs10786597	209889_at	10	SEC31B	1.68645e-05	0.00488478
rs3763695	209889_at	10	SEC31B	1.68645e-05	0.00488478
rs3793706	209889_at	10	SEC31B	1.68645e-05	0.00488478
rs13388627	205343_at	2	SULT1C2	1.68764e-05	0.0048857
rs7782781	226808_at	7	ZNF862	1.69356e-05	0.00490034
rs17289402	242961_x_at	9	DDX58	1.69528e-05	0.00490279
rs11758152	215558_at	6	UBR2	1.69976e-05	0.00490889
rs752774	65588_at	20	LOC388796	1.70088e-05	0.00490889
rs752775	65588_at	20	LOC388796	1.70088e-05	0.00490889
rs788344	65588_at	20	LOC388796	1.70088e-05	0.00490889
rs17681175	217905_at	10	C10orf119	1.71161e-05	0.00493433
rs11751812	214616_at	6	HIST1H3E	1.71233e-05	0.00493433
rs11753837	214616_at	6	HIST1H3E	1.71233e-05	0.00493433
rs7536290	202834_at	1	AGT	1.71359e-05	0.00493544
rs410488	200712_s_at	20	MAPRE1	1.71758e-05	0.00494142
rs853849	200712_s_at	20	MAPRE1	1.71758e-05	0.00494142
rs194770	211965_at	14	ZFP36L1	1.7183e-05	0.00494142
rs13218591	209846_s_at	6	BTN3A2	1.72016e-05	0.00494424
rs3817442	238686_at	11	FBXO3	1.72421e-05	0.00495133
rs4660449	211251_x_at	1	NFYC	1.72438e-05	0.00495133
rs2303237	203938_s_at	16	TAF1C	1.73382e-05	0.00497588
rs10466829	244413_at	12	CLECL1	1.7388e-05	0.00498762
rs12286721	229272_at	11	FNBP4	1.74093e-05	0.00499121
rs7359586	208982_at	17	PECAM1	1.75144e-05	0.00501877
rs10521113	201191_at	17	PITPNA	1.76431e-05	0.00504794
rs2270227	201191_at	17	PITPNA	1.76431e-05	0.00504794
rs2270229	201191_at	17	PITPNA	1.76431e-05	0.00504794
rs10985073	225533_at	9	PHF19	1.76567e-05	0.00504927
rs2291067	226700_at	19	U2AF1L4	1.77501e-05	0.00507109
rs7340340	1554608_at	2	TGOLN2	1.77652e-05	0.00507109
rs508218	219317_at	18	POLI	1.77834e-05	0.00507109
rs8305	219317_at	18	POLI	1.77834e-05	0.00507109
rs7227801	226957_x_at	18	RALBP1	1.77836e-05	0.00507109
rs153479	215890_at	5	GM2A	1.77871e-05	0.00507109
rs13254	213962_s_at	12	ANKLE2	1.78436e-05	0.00508463
rs1524878	203678_at	15	MTMR15	1.78608e-05	0.00508696
rs11628699	233182_x_at	14	ATXN3	1.79131e-05	0.00509927
rs2279014	210423_s_at	2	SLC11A1	1.80559e-05	0.00513732
rs10840624	206024_at	12	HPD	1.82262e-05	0.00518316
rs7075976	226046_at	10	MAPK8	1.82419e-05	0.00518499
rs12744791	226813_at	1	C1orf57	1.82622e-05	0.00518816
rs7223891	1555377_at	17	OR4D2	1.84321e-05	0.00523291
rs2076616	209791_at	1	PADI2	1.84383e-05	0.00523291
rs11933242	240459_at	4	YTHDC1	1.84558e-05	0.00523421
rs10752912	201794_s_at	1	SMG7	1.84615e-05	0.00523421
rs861079	1555468_at	2	NRP2	1.85407e-05	0.005254
rs12700583	244546_at	7	CYCS	1.8579e-05	0.00526125
rs11021014	214789_x_at	11	SFRS2B	1.85943e-05	0.00526125
rs11021018	214789_x_at	11	SFRS2B	1.85943e-05	0.00526125
rs12351	209276_s_at	5	GLRX	1.86413e-05	0.0052719
rs7141809	237640_at	14	C14orf138	1.88087e-05	0.00531656
rs664149	237159_x_at	2	AP1S3	1.88533e-05	0.0053239
rs10762381	224645_at	10	EIF4EBP2	1.88535e-05	0.0053239
rs10415904	1562337_at	19	OR7D2	1.89741e-05	0.00535525
rs1112956	225835_at	5	SLC12A2	1.90145e-05	0.00536395
[truncated: 2,320 more rows]
